# Supplementary material for: SAGA1 and SAGA2 promote starch formation around proto-pyrenoids in Arabidopsis chloroplasts
Source: Proc Natl Acad Sci U S A. 2024 Jan 19;121(4):e2311013121. doi: 10.1073/pnas.2311013121 (PMC10823261; doi:10.1073/pnas.2311013121)
Supplement: Supplementary file 4 — Dataset S03 (GB) [file pnas.2311013121.sd03.gb]

LOCUS       Dataset_S03_pnas       13858 bp DNA     circular SYN 29-DEC-2023
DEFINITION  synthetic circular DNA.
ACCESSION   .
VERSION     .
KEYWORDS    .
SOURCE      synthetic DNA construct
  ORGANISM  synthetic DNA construct
REFERENCE   1  (bases 1 to 13858)
  AUTHORS   SynthSys Center
  TITLE     Direct Submission
  JOURNAL   Exported Dec 29, 2023 from SnapGene Viewer 7.1.1
            https://www.snapgene.com
COMMENT     Sequence Label: L2.135 SAGA1-mCherry
FEATURES             Location/Qualifiers
     source          1..13858
                     /mol_type="other DNA"
                     /organism="recombinant plasmid"
     terminator      31..293
                     /label=nost
                     /note="/vntifkey=43"
     CDS             complement(294)
                     /codon_start=1
                     /label=GCTT
                     /note="/vntifkey=4"
                     /translation=""
     misc_feature    298..515
                     /label=35St
     CDS             complement(520..1230)
                     /codon_start=1
                     /label=C terminal mCherry tag
                     /label=C terminal mCherry tag - whole coding sequence
                     /label=C terminal mCherry tag - whole coding sequence of
                     mCherry gene derived from Discosoma sp.
                     /translation="MVSKGEEDNMAIIKEFMRFKVHMEGSVNGHEFEIEGEGEGRPYEG
                     TQTAKLKVTKGGPLPFAWDILSPQFMYGSKAYVKHPADIPDYLKLSFPEGFKWERVMNF
                     EDGGVVTVTQDSSLQDGEFIYKVKLRGTNFPSDGPVMQKKTMGWEASSERMYPEDGALK
                     GEIKQRLKLKDGGHYDAEVKTTYKAKKPVQLPGAYNVNIKLDITSHNEDYTIVEQYERA
                     EGRHSTGGMDELYK"
     misc_feature    1235..6114
                     /label=SAGA1
                     /label=SAGA
     5'UTR           6124..6185
                     /label=Omega leader
                     /label=Omega\leader
                     /note="/vntifkey=52"
     promoter        complement(6202..6631)
                     /label=35S pro short (no BsaI and BpiI)
                     /label=35S\pro\short\(no\BsaI\and\BpiI)
                     /note="/vntifkey=29"
     promoter        6677..7022
                     /label=Olesin pro
     misc_feature    7023..7090
                     /label=Olesin 5'UTR
     CDS             join(7091..7443,7684..7849)
                     /codon_start=1
                     /label=Olesin
                     /translation="MADTARGTHHDIIGRDQYPMMGRDRDQYQMSGRGSDYSKSRQIAK
                     AATAVTAGGSLLVLSSLTLVGTVIALTVATPLLVIFSPILVPALITVALLITGFLSSGG
                     FGIAAITVFSWIYKYATGEHPQGSDKLDSARMKLGSKAQDLKDRAQYYGQQHTGGEHDR
                     DRTRGGQHTT"
     misc_feature    complement(7255..7260)
                     /label=SD++
     CDS             7850..8545
                     /codon_start=1
                     /translation="MSELIKENMHMKLYMEGTVNNHHFKCTSEGEGKPYEGTQTMRIKV
                     VEGGPLPFAFDILATSFMYGSRTFINHTQGIPDFFKQSFPEGFTWERVTTYEDGGVLTA
                     TQDTSLQDGCLIYNVKIRGVNFPSNGPVMQKKTLGWEANTEMLYPADGGLEGRSDMALK
                     LVGGGHLICNFKTTYRSKKPAKNLKMPGVYYVDHRLERIKEADKETYVEQHEVAVARYC
                     DLPSKLGHK"
     misc_feature    8457..8462
                     /label=SD++
     terminator      8550..8987
                     /label=Olesin ter
     misc_feature    8996..9015
                     /label=EL3
                     /note="/vntifkey=21"
     misc_feature    complement(9033..9158)
                     /direction=LEFT
                     /label=RB
                     /label=nonstandard type: Misc._feature
                     /note="/vntifkey=21"
     variation       9051..9075
                     /label=Actual RB
     misc_feature    9194..11974
                     /label=pVS1 fragment short
                     /label=nonstandard type: Misc._feature
                     /note="/vntifkey=21"
     CDS             12087..12878
                     /codon_start=1
                     /label=NPTII
                     /note="/vntifkey=4"
                     /translation="MAKMRISPELKKLIEKYRCVKDTEGMSPAKVYKLVGENENLYLKM
                     TDSRYKGTTYDVEREKDMMLWLEGKLPVPKVLHFERHDGWSNLLMSEADGVLCSEEYED
                     EQSPEKIIELYAECIRLFHSIDISDCPYTNSLDSRLAELDYLLNNDLADVDCENWEEDT
                     PFKDPRELYDFLKTEKPEEELVFSHGDLGDSNIFVKDGKVSGFIDLGRSGRADKWYDIA
                     FCVRSLREDIGEEQYVELFFDLLGIKPDWEKIKYYILLDELF"
     misc_feature    13041..13655
                     /label=rep - pMB1
                     /label=nonstandard type: Misc._feature
                     /note="/vntifkey=21"
     misc_feature    complement(13640)
                     /direction=LEFT
                     /label=ORI
                     /label=nonstandard type: Replication_ori
                     /note="RNaseH cleavage point"
                     /note="/vntifkey=33"
     misc_feature    complement(13707..13857)
                     /direction=LEFT
                     /label=LB
                     /label=nonstandard type: Misc._feature
                     /note="/vntifkey=21"
     misc_feature    13776..13800
                     /label=Actual LB
                     /label=nonstandard type: Binding_site
ORIGIN
        1 gaacactctg tgccgaattc ggatccagcg tcgatctagt aacatagatg acaccgcgcg
       61 cgataattta tcctagtttg cgcgctatat tttgttttct atcgcgtatt aaatgtataa
      121 ttgcgggact ctaatcataa aaacccatct cataaataac gtcatgcatt acatgttaat
      181 tattacatgc ttaacgtaat tcaacagaaa ttatatgata atcatcgcaa gaccggcaac
      241 aggattcaat cttaagaaac tttattgcca aatgtttgaa cgatctgctt gacatctgga
      301 ttttagtact ggattttggt tttaggaatt agaaatttta ttgatagaag tattttacaa
      361 atacaaatac atactaaggg tttcttatat gctcaacaca tgagcgaaac cctataggaa
      421 ccctaattcc cttatctggg aactactcac acattattct ggagaaaaat agagagagat
      481 agatttgtag agagagactg gtgatttttg cggacaagct cacttgtaca gctcgtccat
      541 gccgccggtg gagtggcggc cctcggcgcg ttcgtactgt tccacgatgg tgtagtcctc
      601 gttgtgggag gtgatgtcca acttgatgtt gacgttgtag gcgccgggca gctgcacggg
      661 cttcttggcc ttgtaggtgg tcttgacctc agcgtcgtag tggccgccgt ccttcagctt
      721 cagcctctgc ttgatctcgc ccttcagggc gccgtcctcg gggtacatcc gctcggagga
      781 ggcctcccag cccatggttt tcttctgcat tacggggccg tcggagggga agttggtgcc
      841 gcgcagcttc accttgtaga tgaactcgcc gtcctgcagg gaggagtcct gggtcacggt
      901 caccacgccg ccgtcctcga agttcatcac gcgctcccac ttgaagccct cggggaagga
      961 cagcttcaag tagtcgggga tgtcggcggg gtgcttcacg taggccttgg agccgtacat
     1021 gaactgaggg gacaggatgt cccaggcgaa gggcaggggg ccacccttgg tcaccttcag
     1081 cttggcggtc tgggtgccct cgtaggggcg gccctcgccc tcgccctcga tctcgaactc
     1141 gtggccgttc acggagccct ccatgtgcac cttgaagcgc atgaactcct tgatgatggc
     1201 catgttatcc tcctcgccct tgctcaccat cgaacccaag ttttttcgcc aatcgccgaa
     1261 ggccctacgg gttggactgt cgcccgtgcc cctgccccca ccgtctgcat cttttccggc
     1321 ggcatcaccg cctgagacaa gtcgtcgcca atccgcggat gttgatcgcc ccggctgctg
     1381 aggttgtgct ttgctggtcc ctccaccacc gccaccagaa ctagagcctc cagaaccgct
     1441 tccgcttgat gaggaagagg atcctgttga cgttcgagat ctagtgaaca aattatcttt
     1501 attagaccca gcatcttcgt attcggccgc agctgggttg gccgctggtc gacgttgtcg
     1561 ttgcgctgca gcggcagcat catctcgggc ggtagctgcc gcgtccgctg cagccgcgct
     1621 agacgcagcc tcgattgctc cccttggaga tgcaggggcc ggtaacgcat actttgttcc
     1681 cagagctgac atggcgtcca tctccatttc tgctgctcgt agttcgtcca ttaatctctc
     1741 ttgtgctgat tgagctgcta ctccgccacg tcttattaag gttagactct gtcggagggt
     1801 ccttagggcg gctctacttg ctgtggacct actaccgtac tctcggacca tagcggccat
     1861 tctgccctct agctcggctc gcaatctagc agcttcgggg cccgctgccg ccgctccggc
     1921 accgcctctt ggtgactcac ctgattgctg ccctcgcatt tgtgcagcag cctggtttgc
     1981 cttcgccaaa cgctcctgca attctgatac ctgtgccagt cgaacggctt cggattgttg
     2041 aagagcaact tgtagctcag caacctgttg tgcggctgct tcggcccctg ctcccgcccc
     2101 cttacttgca gctgcactgg cggctgctgc ctttttagcc tcggccgcta acgcctcacg
     2161 ctgggcggcc gcaacctccg cgtccctcct tcgagcttcc tgttcgtccg ctagttgggc
     2221 tgctagacgt tccagacgac tttcggatct cttgagttgt tcttgtaatt gtgcttgacg
     2281 gctctgtgcc gcgccaagtt cctcgctcct tttccctccg tcctcggtag ctcgttgcct
     2341 gtcctggact agtgaggaat aacgttgatt aagctctgcc aagtcagcat ttagatcaga
     2401 tatagtctct ctgtacttaa ccaccgcttc ctggagttct gctatttcat ttagtagttc
     2461 ttcttcggcg gcgtcccatt gagcattctg ttcctgtccc tcggccttca aggcctcata
     2521 gctcctccct agctcgacaa gcttggattg cgctgcgcta tagtcagcct ggacggcacg
     2581 gagcgctgcc tgggctgctt ccgcttccgc tcccgcagct gccaaccttt cctgtgcggc
     2641 tgcgtgagcc tcagctagtt cggcgagctc tgcgctgagc tcgtccatca acccaagtct
     2701 ctgctgcagg tcgggcagat cagccagttg cgcatcacga tctgcaagct gctgttgcgc
     2761 ttcttcgagt tgacgtcgcg cagctgcaac ctctgctcta gcggcggtta gcgcttcctc
     2821 tttccccgcc agctgttcgc ccaactctct ttctctgcca gtagcacttg ccgcggcagc
     2881 ttcggcctcg gcgagttttg cggccactct ttccgcctct gctctggcac tgtccgccaa
     2941 ttctcctagt tctcgttcct ttgctttagc cgcctccgca gccgcggctg ctgcggctcg
     3001 tgcctctgcg gctgcagccc tagcctcctc gagttcacgt gctgccctag cttgcgcagc
     3061 cgctaatgcc gcggcgagct cttcactctg acttttctgc tctttgagct tagcggacgc
     3121 ttcagacgta gcgttcctga ggacgtccac ttcctttctt aaggcagatt ctcgtttctc
     3181 cgcggcttcc ctcgcttcct taagttgcgt ggttaatgca gcctctgcgg ccgccgcagc
     3241 ttccagaacc tgagcttttg cttgctccgc tgcagcctct cgagagccta aactgtcctg
     3301 taactcacgt aattccatct gtaatcgttg ctgggcagca aggctgctgt ctagagccgc
     3361 tcctcgttca cgtaacagta tgctcccctt ctcattggcc tgcctttccg cggctaaagc
     3421 ggccctcaac tcactctctt ttgcctggga ttcttgctgt aatgctagga gttgagctac
     3481 taattcagcc tgtctttcct gagaggtcgc taggccagcc gcctgctcac gtgcaagctc
     3541 ctcatatcgc gctgtagtac ttcttagctc tgcttccctc gcagcagtct cctgttggag
     3601 ggctagtacc tgggcgacga gctcgccttg acgctcctgg gcgttggcaa ggctcgctgc
     3661 ctgatcacgg gctagttgtt cgaattgtgt cgctgtatcc tgcacttgag caagctgttg
     3721 ctgcaaggca ctctgtcgct ctgagccgtc acgacgtaaa ctatcaagct cggattgcag
     3781 gcttgccctc gcttcagccg cttcggcttc gacacgtgcc agcctctgag tcagctgttc
     3841 ctctcgctct gctgcacccc taagctgctg tgtcaaatcg gctaattgag cgccgaactc
     3901 ttctgcagcc tttcgctggc tcgcttgttc ggttgatatg tttgtgttta gttcccctat
     3961 tcgtgaggag tagtctgctt gcacggcctc caactgagca tttagttcat caattttatc
     4021 ttcatagagc ttgagagtgg cctcgtattg agctgatgtc gctgtaagac tctcctctag
     4081 ctctcccaat agggtcgctt gggcttgtct cgcggcctca agctcacctt ccaagagact
     4141 aacatcttcc agacgtcgac tttcagcgcc ttccaacgct gcctcaagct ctactactcg
     4201 ggtgtcgtac aatgttaaag tcgtttcgta ctgttggctg gcagccataa agttctcttg
     4261 tatctgggcc agcacttctt gctggccagt tcgtgttgaa gcaagtgcag cctccagagc
     4321 tgaaacttcc tcggatcgtg ccctttccgc agcctccaat tgtcgggtca actccgtaac
     4381 acgactatcg aaaagctgca gtgtcgcttc gtattgactg gaggcggccc cgaagttttc
     4441 ttcaagttgg ctcagaagag ccctactgtt cgcgttaatt gagttcgcct cagcgagttc
     4501 tgccagtgta ctctcataca tttgctttgt tgccgctaat tcactctgga gcgccgcggc
     4561 agtcttagaa gcaagtgtgt cagcagtagc agaagcgtca gcggcagcgg aggttcgggc
     4621 gacagcgtcg gccagctgag atcggaccgc ctgaagttct tgttttctct ccgcatctcg
     4681 cgcagctgct gcagcgagtc gctcttcaag ctctgccatc gcacgctctt tagctacaac
     4741 tgcggccctt gctgaagcca tctccgtcat agtagtctcc agctgagcgc tcacggactg
     4801 aagttgtgcc gtgagccttt gtaactcccc gtcagcagca agggctgctg ctgtggcccc
     4861 acccgcagct gccgcgggac gagctgctcc tgcaccagca gctgccgccg cggccgccgc
     4921 cgccgctgca ccggcagccg cctgacggcc tgccgcagca gacgcgccgg actgttggag
     4981 atcagctatt tgggccgtta acttttgttg gagctttctt agctcagttg tgttcacttg
     5041 tactcctcct ggagcggcac ctgctgccgg agggggcgga ggaggcgccg cagcctttgg
     5101 cggcggggcc gctgcggctg cggccggaac ggcgggctga agtggtggca gctgtgccgc
     5161 ttccaactct attcgggtag tgttatctgg ttggttccaa ggacatgaga acagcaaggc
     5221 acgcggcgga ggtgcgccgg tgcccggctg agctgcagcg gctgtcaggg ctccacgtaa
     5281 cactctattt ggacccagct cccactccat tcgagttccg tcacgcataa ttaacagttt
     5341 tgcggcgact tcggactcca gttcgagcct tgcctcagct gcccatcctc cgccggccac
     5401 ggcagctaac ttcagcgctc gtccggggtc ccattccccc agctcgggac atgatccaac
     5461 caaaaagagg acatccgtag ccgcggcggc tgcggcggcg gtactagaac tggggtgggg
     5521 taaaggggcc ggggggtctg aaggaacaac gaaacgacac aacgtaaaag cagaaggggt
     5581 ggttgtaggc ggactagaac tagaaggagg agccgcagcg gtacctctac tactggatgc
     5641 ccccgcaccg ttcatgctgg cttgcgcggt agtgaccccg cccccgtcag ctgaatcacc
     5701 gccgcccgcg gccgccgcga cagggagccc acgacctttc cctgccctcc ttggcgcacg
     5761 acccccagca ggacgcgcca gcccgtggcc cgcagagttt gaagaagaag aggaagatga
     5821 ggaatacccg cccccggagg cactccttga ccccgctggg aacccgctac atccagcagc
     5881 agctgcagca gaggcagcaa cagcagccgc ggcgggtgct ggacgaggga gaagaagtag
     5941 tcctcccagc gttactgtcc tggaccttga cgtccctaaa tgcccacatc caggggggga
     6001 ccaggctaac cttctggtac ctagcattct atgtcctagt agcaccgcgg atgctgaacg
     6061 gcctggtacc agtctgccgc aggcaggcct tcccggcaac catgcggtag acattgtatc
     6121 gataattgta aatgtaattg taatgttgtt tgttgtttgt tgttgttggt aattgttgta
     6181 aaaatgagct cttatactcg agcgtgtcct ctccaaatga aatgaacttc cttatataga
     6241 ggaagggtct tgcgaaggat agtgggattg tgcgtcatcc cttacgtcag tggagatgtc
     6301 acatcaatcc acttgctttg tagacgtggt tggaacctct tctttttcca cgatgctcct
     6361 cgtgggtggg ggtccatctt tgggaccact gtcggcagag agatcttgaa tgatagcctt
     6421 tcctttatcg caatgatggc atttgtagga gccaccttcc ttttctactg tcctttcgat
     6481 gaagtgacag atagctgggc aatggaatcc gaggaggttt cccgaaatta tcctttgttg
     6541 aaaagtctca atagcccttt gatcttctga gactgtatct ttgacatttt tggagtagac
     6601 cagagtgtcg tgctccacca tgttgacctc cgcaaggttt tgacgggttt actagaattc
     6661 gagctcggag ttctagaatg tcgcggaaca aattttaaaa ctaaatccta aatttttcta
     6721 attttgttgc caatagtgga tatgtgggcc gtatagaagg aatctattga aggcccaaac
     6781 ccatactgac gagcccaaag gttcgttttg cgttttatgt ttcggttcga tgccaacgcc
     6841 acattctgag ctaggcaaaa aacaaacgtg tctttgaata gactcctctc gttaacacat
     6901 gcagcggctg catggtgacg ccattaacac gtggcctaca attgcatgat gtctccattg
     6961 acacgtgact tctcgtctcc tttcttaata tatctaacaa acactcctac ctcttccaaa
     7021 atatatacac atctttttga tcaatctctc attcaaaatc tcattctctc tagtaaacaa
     7081 gaacaaaaaa atggcggata cagctagagg aacccatcac gatatcatcg gcagagatca
     7141 gtacccgatg atgggccgag atcgtgacca gtaccagatg tccggacgag gatctgacta
     7201 ctccaagtct aggcagattg ctaaagctgc aactgctgtc acagctggtg gttccctcct
     7261 tgttctctcc agccttaccc ttgttggaac tgtcatagct ttgactgttg caacacctct
     7321 gctcgttatc ttcagcccaa tccttgtccc ggctctcatc acagttgcac tcctcatcac
     7381 cggttttctt tcctctggag ggtttggcat tgccgctata accgttttct cttggattta
     7441 caagtaagca cacatttatc atcttacttc ataattttgt gcaatatgtg catgcatgtg
     7501 ttgagccagt agctttggat caattttttt ggtcgaataa caaatgtaac aataagaaat
     7561 tgcaaattct agggaacatt tggttaacta aatacgaaat ttgacctagc tagcttgaat
     7621 gtgtctgtgt atatcatcta tataggtaaa atgcttggta tgatacctat tgattgtgaa
     7681 taggtacgca acgggagagc acccacaggg atcagacaag ttggacagtg caaggatgaa
     7741 gttgggaagc aaagctcagg atctgaaaga cagagctcag tactacggac agcaacatac
     7801 tggtggggaa catgaccgtg accgtactcg tggtggccag cacactacta tgagcgagct
     7861 gattaaggag aacatgcaca tgaagctgta catggagggc accgtgaaca accaccactt
     7921 caagtgcaca tccgagggcg aaggcaagcc ctacgagggc acccagacca tgagaatcaa
     7981 ggtggtcgag ggcggccctc tccccttcgc cttcgacatc ctggctacca gcttcatgta
     8041 cggcagcaga accttcatca accacaccca gggcatcccc gacttcttta agcagtcctt
     8101 ccctgagggc ttcacatggg agagagtcac cacatacgaa gatgggggcg tgctgaccgc
     8161 tacccaggac accagcctcc aggacggctg cctcatctac aacgtcaaga tcagaggggt
     8221 gaacttccca tccaacggcc ctgtgatgca gaagaaaaca ctcggctggg aggccaacac
     8281 cgagatgctg taccccgctg acggcggcct ggaaggcaga agcgacatgg ccctgaagct
     8341 cgtgggcggg ggccacctga tctgcaactt caagaccaca tacagatcca agaaacccgc
     8401 taagaacctc aagatgcccg gcgtctacta tgtggaccac agactggaaa gaatcaagga
     8461 ggccgacaaa gaaacctacg tcgagcagca cgaggtggct gtggccagat actgcgacct
     8521 ccctagcaaa ctggggcaca agtgagctta ccccactgat gtcatcgtca tagtccaata
     8581 actccaatgt cggggagtta gtttatgagg aataaagtgt ttagaatttg atcaggggga
     8641 gataataaaa gccgagtttg aatctttttg ttataagtaa tgtttatgtg tgtttctata
     8701 tgttgtcaaa tggtaccatg ttttttttcc tctctttttg taacttgcaa gtgttgtgtt
     8761 gtactttatt tggcttcttt gtaagttggt aacggtggtc tatatatgga aaaggtcttg
     8821 ttttgttaaa cttatgttag ttaactggat tcgtctttaa ccacaaaaag ttttcaataa
     8881 gctacaaatt tagacacgca agccgatgca gtcattagta catatattta ttgcaagtga
     8941 ttacatggca acccaaactt caaaaacagt aggttgctcc atttagtcgc tttacgagga
     9001 tgcacatgtg accgagggac acgaagtgat ccgtttaaac tatcagtgtt tgacaggata
     9061 tattggcggg taaacctaag agaaaagagc gtttattaga ataatcggat atttaaaagg
     9121 gcgtgaaaag gtttatccgt tcgtccattt gtatgtgcat gccaaccaca gggttcccct
     9181 cgggagtcag ccgtgcggct gcatgaaatc ctggccggtt tgtctgatgc caagctggcg
     9241 gcctggccgg ccagcttggc cgctgaagaa accgagcgcc gccgtctaaa aaggtgatgt
     9301 gtatttgagt aaaacagctt gcgtcatgcg gtcgctgcgt atatgatgcg atgagtaaat
     9361 aaacaaatac gcaaggggaa cgcatgaagg ttatcgctgt acttaaccag aaaggcgggt
     9421 caggcaagac gaccatcgca acccatctag cccgcgccct gcaactcgcc ggggccgatg
     9481 ttctgttagt cgattccgat ccccagggca gtgcccgcga ttgggcggcc gtgcgggaag
     9541 atcaaccgct aaccgttgtc ggcatcgacc gcccgacgat tgaccgcgac gtgaaggcca
     9601 tcggccggcg cgacttcgta gtgatcgacg gagcgcccca ggcggcggac ttggctgtgt
     9661 ccgcgatcaa ggcagccgac ttcgtgctga ttccggtgca gccaagccct tacgacatat
     9721 gggccaccgc cgacctggtg gagctggtta agcagcgcat tgaggtcacg gatggaaggc
     9781 tacaagcggc ctttgtcgtg tcgcgggcga tcaaaggcac gcgcatcggc ggtgaggttg
     9841 ccgaggcgct ggccgggtac gagctgccca ttcttgagtc ccgtatcacg cagcgcgtga
     9901 gctacccagg cactgccgcc gccggcacaa ccgttcttga atcagaaccc gagggcgacg
     9961 ctgcccgcga ggtccaggcg ctggccgctg aaattaaatc aaaactcatt tgagttaatg
    10021 aggtaaagag aaaatgagca aaagcacaaa cacgctaagt gccggccgtc cgagcgcacg
    10081 cagcagcaag gctgcaacgt tggccagcct ggcagacacg ccagccatga agcgggtcaa
    10141 ctttcagttg ccggcggagg atcacaccaa gctgaagatg tacgcggtac gccaaggcaa
    10201 gaccattacc gagctgctat ctgaatacat cgcgcagcta ccagagtaaa tgagcaaatg
    10261 aataaatgag tagatgaatt ttagcggcta aaggaggcgg catggaaaat caagaacaac
    10321 caggcaccga cgccgtggaa tgccccatgt gtggaggaac gggcggttgg ccaggcgtaa
    10381 gcggctgggt tgtctgccgg ccctgcaatg gcactggaac ccccaagccc gaggaatcgg
    10441 cgtgacggtc gcaaaccatc cggcccggta caaatcggcg cggcgctggg tgatgacctg
    10501 gtggagaagt tgaaggccgc gcaggccgcc cagcggcaac gcatcgaggc agaagcacgc
    10561 cccggtgaat cgtggcaagc ggccgctgat cgaatccgca aagaatcccg gcaaccgccg
    10621 gcagccggtg cgccgtcgat taggaagccg cccaagggcg acgagcaacc agattttttc
    10681 gttccgatgc tctatgacgt gggcacccgc gatagtcgca gcatcatgga cgtggccgtt
    10741 ttccgtctgt cgaagcgtga ccgacgagct ggcgaggtga tccgctacga gcttccagac
    10801 gggcacgtag aggtttccgc agggccggcc ggcatggcca gtgtgtggga ttacgacctg
    10861 gtactgatgg cggtttccca tctaaccgaa tccatgaacc gataccggga agggaaggga
    10921 gacaagcccg gccgcgtgtt ccgtccacac gttgcggacg tactcaagtt ctgccggcga
    10981 gccgatggcg gaaagcagaa agacgacctg gtagaaacct gcattcggtt aaacaccacg
    11041 cacgttgcca tgcagcgtac gaagaaggcc aagaacggcc gcctggtgac ggtatccgag
    11101 ggtgaagcct tgattagccg ctacaagatc gtaaagagcg aaaccgggcg gccggagtac
    11161 atcgagatcg agctagctga ttggatgtac cgcgagatca cagaaggcaa gaacccggac
    11221 gtgctgacgg ttcaccccga ttactttttg atcgatcccg gcatcggccg ttttctctac
    11281 cgcctggcac gccgcgccgc aggcaaggca gaagccagat ggttgttcaa gacgatctac
    11341 gaacgcagtg gcagcgccgg agagttcaag aagttctgtt tcaccgtgcg caagctgatc
    11401 gggtcaaatg acctgccgga gtacgatttg aaggaggagg cggggcaggc tggcccgatc
    11461 ctagtcatgc gctaccgcaa cctgatcgag ggcgaagcat ccgccggttc ctaatgtacg
    11521 gagcagatgc tagggcaaat tgccctagca ggggaaaaag gtcgaaaaag cttctttcct
    11581 gtggatagca cgtacattgg gaacccaaag ccgtacattg ggaaccggaa cccgtacatt
    11641 gggaacccaa agccgtacat tgggaaccgg tcacacatgt aagtgactga tataaaagag
    11701 aaaaaaggcg atttttccgc ctaaaactct ttaaaactta ttaaaactct taaaacccgc
    11761 ctggcctgtg cataactgtc tggccagcgc acagccgaac agctgcaaaa agcgcctacc
    11821 cttcggtcgc tgcgctccct acgccccgcc gcttcgcgtc ggcctatcgc ggccgctggc
    11881 cgctcaaaaa tggctggcct acggccaggc aatctaccag ggcgcggaca agccgcgccg
    11941 tcgccactcg accgccggcg cccacatcaa ggctccgagt gcgcggaacc cctatttgtt
    12001 tatttttcta aatacattca aatatgtatc cgctcatgag acaataaccc tgataaatgc
    12061 ttcaataata ttgaaaaagg aagagtatgg ctaaaatgag aatatcaccg gaattgaaaa
    12121 aactgatcga aaaataccgc tgcgtaaaag atacggaagg aatgtctcct gctaaggtat
    12181 ataagctggt gggagaaaat gaaaacctat atttaaaaat gacggacagc cggtataaag
    12241 ggaccaccta tgatgtggaa cgggaaaagg acatgatgct atggctggaa ggaaagctgc
    12301 ctgttccaaa ggtcctgcac tttgaacggc atgatggctg gagcaatctg ctcatgagtg
    12361 aggccgatgg cgtcctttgc tcggaagagt atgaagatga acaaagccct gaaaagatta
    12421 tcgagctgta tgcggagtgc atcaggctct ttcactccat cgacatatcg gattgtccct
    12481 atacgaatag cttagacagc cgcttagccg aattggatta cttactgaat aacgatctgg
    12541 ccgatgtgga ttgcgaaaac tgggaagagg acactccatt taaagatccg cgcgagctgt
    12601 atgatttttt aaagacggaa aagcccgaag aggaacttgt cttttcccac ggcgacctgg
    12661 gagacagcaa catctttgtg aaagatggca aagtaagtgg ctttattgat cttgggagaa
    12721 gcggcagggc ggacaagtgg tatgacattg ccttctgcgt ccggtcgctc agggaggata
    12781 tcggggaaga acagtatgtc gagctatttt ttgacttact ggggatcaag cctgattggg
    12841 agaaaataaa atattatatt ttactggatg aattgtttta gctgtcagac caagtttact
    12901 catatatact ttagattgat ttaaaacttc atttttaatt taaaaggatc taggtgaaga
    12961 tcctttttga taatctcatg accaaaatcc cttaacgtga gttttcgttc cactgagcgt
    13021 cagaccccgt agaaaagatc aaaggatctt cttgagatcc tttttttctg cgcgtaatct
    13081 gctgcttgca aacaaaaaaa ccaccgctac cagcggtggt ttgtttgccg gatcaagagc
    13141 taccaactct ttttccgaag gtaactggct tcagcagagc gcagatacca aatactgttc
    13201 ttctagtgta gccgtagtta ggccaccact tcaagaactc tgtagcaccg cctacatacc
    13261 tcgctctgct aatcctgtta ccagtggctg ctgccagtgg cgataagtcg tgtcttaccg
    13321 ggttggactc aagacgatag ttaccggata aggcgcagcg gtcgggctga acggggggtt
    13381 cgtgcacaca gcccagcttg gagcgaacga cctacaccga actgagatac ctacagcgtg
    13441 agctatgaga aagcgccacg cttcccgaag ggagaaaggc ggacaggtat ccggtaagcg
    13501 gcagggtcgg aacaggagag cgcacgaggg agcttccagg gggaaacgcc tggtatcttt
    13561 atagtcctgt cgggtttcgc cacctctgac ttgagcgtcg atttttgtga tgctcgtcag
    13621 gggggcggag cctatggaaa aacgccagca acgcggcctt tttacggttc ctgctcggat
    13681 ctgttggacc ggacagtagt catggttgat gggctgcctg tatcgagtgg tgattttgtg
    13741 ccgagctgcc ggtcggggag ctgttggctg gctggtggca ggatatattg tggtgtaaac
    13801 aaattgacgc ttagacaact taataacaca ttgcggacgt ttttaatgta ctggggtt
//
