# Supplementary material for: SAGA1 and SAGA2 promote starch formation around proto-pyrenoids in Arabidopsis chloroplasts
Source: Proc Natl Acad Sci U S A. 2024 Jan 19;121(4):e2311013121. doi: 10.1073/pnas.2311013121 (PMC10823261; doi:10.1073/pnas.2311013121)
Supplement: Supplementary file 5 — Dataset S04 (GB) [file pnas.2311013121.sd04.gb]

LOCUS       Dataset_S04_pnas       16705 bp DNA     circular SYN 29-DEC-2023
DEFINITION  synthetic circular DNA.
ACCESSION   .
VERSION     .
KEYWORDS    .
SOURCE      synthetic DNA construct
  ORGANISM  synthetic DNA construct
REFERENCE   1  (bases 1 to 16705)
  AUTHORS   .
  TITLE     Direct Submission
  JOURNAL   Exported Dec 29, 2023 from SnapGene Viewer 7.1.1
            https://www.snapgene.com
COMMENT     Sequence Label: L2.150 SAGA1-mCherry, EPYC1-GFP
FEATURES             Location/Qualifiers
     source          1..16705
                     /mol_type="other DNA"
                     /organism="recombinant plasmid"
     terminator      31..293
                     /label=nost
                     /note="/vntifkey=43"
     CDS             complement(294)
                     /codon_start=1
                     /label=GCTT
                     /note="/vntifkey=4"
                     /translation=""
     misc_feature    298..515
                     /label=35St
                     /label=35S ter (from Diamos et al 2018)
     CDS             complement(520..1230)
                     /codon_start=1
                     /label=C terminal mCherry tag - whole coding sequence
                     /label=C terminal mCherry tag - whole coding sequence of
                     mCherry gene derived from Discosoma sp.
                     /translation="MVSKGEEDNMAIIKEFMRFKVHMEGSVNGHEFEIEGEGEGRPYEG
                     TQTAKLKVTKGGPLPFAWDILSPQFMYGSKAYVKHPADIPDYLKLSFPEGFKWERVMNF
                     EDGGVVTVTQDSSLQDGEFIYKVKLRGTNFPSDGPVMQKKTMGWEASSERMYPEDGALK
                     GEIKQRLKLKDGGHYDAEVKTTYKAKKPVQLPGAYNVNIKLDITSHNEDYTIVEQYERA
                     EGRHSTGGMDELYK"
     misc_feature    1235..6114
                     /label=SAGA1
                     /label=SAGA
     5'UTR           6124..6185
                     /label=Omega leader
                     /label=Omega\leader
                     /note="/vntifkey=52"
     promoter        complement(6202..6631)
                     /label=35S pro short (no BsaI and BpiI)
                     /label=35S\pro\short\(no\BsaI\and\BpiI)
                     /note="/vntifkey=29"
     promoter        6652..7167
                     /label=CsVMV promoter and 5'UTL
                     /note="/vntifkey=29"
     misc_feature    7169..7339
                     /label=RbcS1A TP
                     /label=RbcS1A SP (short)
     misc_feature    7340..8215
                     /label=mEPYC1
                     /label=TobiEPYC
     CDS             join(8216..8593,8783..9118)
                     /codon_start=1
                     /label=coding sequence turbo GFP from Pontellina pluma
                     /label=coding sequence turbo GFP from Pontellina plumata 
                     interrupted by an intron from the U5 small nuclear 
                     ribonucleoprotein component gene Arabidopsis thaliana
                     /translation="RGSGSESDESGLPAMEIECRITGTLNGVEFELVGGGEGTPEQGRM
                     TNKMKSTKGALTFSPYLLSHVMGYGFYHFGTYPSGYENPFLHAINNGGYTNTRIEKYED
                     GGVLHVSFSYRYEAGRVIGDFKVMGTGFPEDSVIFTDKIIRSNATVEHLHPMGDNDLDG
                     SFTRTFSLRDGGYYSSVVDSHMHFKSAIHPSILQNGGPMFAFRRVEEDHSNTELGIVEY
                     QHAFKTPDADAGEE*"
     misc_feature    9123..9372
                     /label=HSP ter + 3'U
     CDS             9376
                     /codon_start=1
                     /label=GCTT
                     /note="/vntifkey=4"
                     /translation=""
     terminator      9377..9639
                     /label=nost
                     /note="/vntifkey=43"
     promoter        9670..10015
                     /label=Olesin pro
     misc_feature    10016..10083
                     /label=Olesin 5'UTR
     CDS             join(10084..10436,10677..10842)
                     /codon_start=1
                     /label=Olesin
                     /translation="MADTARGTHHDIIGRDQYPMMGRDRDQYQMSGRGSDYSKSRQIAK
                     AATAVTAGGSLLVLSSLTLVGTVIALTVATPLLVIFSPILVPALITVALLITGFLSSGG
                     FGIAAITVFSWIYKYATGEHPQGSDKLDSARMKLGSKAQDLKDRAQYYGQQHTGGEHDR
                     DRTRGGQHTT"
     CDS             10843..11538
                     /codon_start=1
                     /translation="MSELIKENMHMKLYMEGTVNNHHFKCTSEGEGKPYEGTQTMRIKV
                     VEGGPLPFAFDILATSFMYGSRTFINHTQGIPDFFKQSFPEGFTWERVTTYEDGGVLTA
                     TQDTSLQDGCLIYNVKIRGVNFPSNGPVMQKKTLGWEANTEMLYPADGGLEGRSDMALK
                     LVGGGHLICNFKTTYRSKKPAKNLKMPGVYYVDHRLERIKEADKETYVEQHEVAVARYC
                     DLPSKLGHK"
     terminator      11543..11980
                     /label=Olesin ter
     misc_feature    11989..12008
                     /label=EL3
                     /note="/vntifkey=21"
     misc_feature    12023..12151
                     /label=RB
                     /label=Taken from pBIN19
     misc_feature    12044..12068
                     /label=Actual RB
     misc_feature    12187..14821
                     /label=pVS1 fragment short
                     /label=nonstandard type: Misc._feature
                     /note="/vntifkey=21"
     promoter        14829..14933
                     /gene="bla"
                     /label=AmpR promoter
     CDS             14934..15728
                     /codon_start=1
                     /gene="aphA-3"
                     /product="aminoglycoside phosphotransferase"
                     /label=KanR
                     /note="confers resistance to kanamycin"
                     /translation="MAKMRISPELKKLIEKYRCVKDTEGMSPAKVYKLVGENENLYLKM
                     TDSRYKGTTYDVEREKDMMLWLEGKLPVPKVLHFERHDGWSNLLMSEADGVLCSEEYED
                     EQSPEKIIELYAECIRLFHSIDISDCPYTNSLDSRLAELDYLLNNDLADVDCENWEEDT
                     PFKDPRELYDFLKTEKPEEELVFSHGDLGDSNIFVKDGKVSGFIDLGRSGRADKWYDIA
                     FCVRSLREDIGEEQYVELFFDLLGIKPDWEKIKYYILLDELF"
     misc_feature    15888..16502
                     /label=rep - pMB1
                     /label=nonstandard type: Misc._feature
                     /note="/vntifkey=21"
     misc_feature    complement(16554..16704)
                     /direction=LEFT
                     /label=LB
                     /label=nonstandard type: Misc._feature
                     /note="/vntifkey=21"
     misc_feature    16623..16647
                     /label=Actual LB
ORIGIN
        1 gaacactctg tgccgaattc ggatccagcg tcgatctagt aacatagatg acaccgcgcg
       61 cgataattta tcctagtttg cgcgctatat tttgttttct atcgcgtatt aaatgtataa
      121 ttgcgggact ctaatcataa aaacccatct cataaataac gtcatgcatt acatgttaat
      181 tattacatgc ttaacgtaat tcaacagaaa ttatatgata atcatcgcaa gaccggcaac
      241 aggattcaat cttaagaaac tttattgcca aatgtttgaa cgatctgctt gacatctgga
      301 ttttagtact ggattttggt tttaggaatt agaaatttta ttgatagaag tattttacaa
      361 atacaaatac atactaaggg tttcttatat gctcaacaca tgagcgaaac cctataggaa
      421 ccctaattcc cttatctggg aactactcac acattattct ggagaaaaat agagagagat
      481 agatttgtag agagagactg gtgatttttg cggacaagct cacttgtaca gctcgtccat
      541 gccgccggtg gagtggcggc cctcggcgcg ttcgtactgt tccacgatgg tgtagtcctc
      601 gttgtgggag gtgatgtcca acttgatgtt gacgttgtag gcgccgggca gctgcacggg
      661 cttcttggcc ttgtaggtgg tcttgacctc agcgtcgtag tggccgccgt ccttcagctt
      721 cagcctctgc ttgatctcgc ccttcagggc gccgtcctcg gggtacatcc gctcggagga
      781 ggcctcccag cccatggttt tcttctgcat tacggggccg tcggagggga agttggtgcc
      841 gcgcagcttc accttgtaga tgaactcgcc gtcctgcagg gaggagtcct gggtcacggt
      901 caccacgccg ccgtcctcga agttcatcac gcgctcccac ttgaagccct cggggaagga
      961 cagcttcaag tagtcgggga tgtcggcggg gtgcttcacg taggccttgg agccgtacat
     1021 gaactgaggg gacaggatgt cccaggcgaa gggcaggggg ccacccttgg tcaccttcag
     1081 cttggcggtc tgggtgccct cgtaggggcg gccctcgccc tcgccctcga tctcgaactc
     1141 gtggccgttc acggagccct ccatgtgcac cttgaagcgc atgaactcct tgatgatggc
     1201 catgttatcc tcctcgccct tgctcaccat cgaacccaag ttttttcgcc aatcgccgaa
     1261 ggccctacgg gttggactgt cgcccgtgcc cctgccccca ccgtctgcat cttttccggc
     1321 ggcatcaccg cctgagacaa gtcgtcgcca atccgcggat gttgatcgcc ccggctgctg
     1381 aggttgtgct ttgctggtcc ctccaccacc gccaccagaa ctagagcctc cagaaccgct
     1441 tccgcttgat gaggaagagg atcctgttga cgttcgagat ctagtgaaca aattatcttt
     1501 attagaccca gcatcttcgt attcggccgc agctgggttg gccgctggtc gacgttgtcg
     1561 ttgcgctgca gcggcagcat catctcgggc ggtagctgcc gcgtccgctg cagccgcgct
     1621 agacgcagcc tcgattgctc cccttggaga tgcaggggcc ggtaacgcat actttgttcc
     1681 cagagctgac atggcgtcca tctccatttc tgctgctcgt agttcgtcca ttaatctctc
     1741 ttgtgctgat tgagctgcta ctccgccacg tcttattaag gttagactct gtcggagggt
     1801 ccttagggcg gctctacttg ctgtggacct actaccgtac tctcggacca tagcggccat
     1861 tctgccctct agctcggctc gcaatctagc agcttcgggg cccgctgccg ccgctccggc
     1921 accgcctctt ggtgactcac ctgattgctg ccctcgcatt tgtgcagcag cctggtttgc
     1981 cttcgccaaa cgctcctgca attctgatac ctgtgccagt cgaacggctt cggattgttg
     2041 aagagcaact tgtagctcag caacctgttg tgcggctgct tcggcccctg ctcccgcccc
     2101 cttacttgca gctgcactgg cggctgctgc ctttttagcc tcggccgcta acgcctcacg
     2161 ctgggcggcc gcaacctccg cgtccctcct tcgagcttcc tgttcgtccg ctagttgggc
     2221 tgctagacgt tccagacgac tttcggatct cttgagttgt tcttgtaatt gtgcttgacg
     2281 gctctgtgcc gcgccaagtt cctcgctcct tttccctccg tcctcggtag ctcgttgcct
     2341 gtcctggact agtgaggaat aacgttgatt aagctctgcc aagtcagcat ttagatcaga
     2401 tatagtctct ctgtacttaa ccaccgcttc ctggagttct gctatttcat ttagtagttc
     2461 ttcttcggcg gcgtcccatt gagcattctg ttcctgtccc tcggccttca aggcctcata
     2521 gctcctccct agctcgacaa gcttggattg cgctgcgcta tagtcagcct ggacggcacg
     2581 gagcgctgcc tgggctgctt ccgcttccgc tcccgcagct gccaaccttt cctgtgcggc
     2641 tgcgtgagcc tcagctagtt cggcgagctc tgcgctgagc tcgtccatca acccaagtct
     2701 ctgctgcagg tcgggcagat cagccagttg cgcatcacga tctgcaagct gctgttgcgc
     2761 ttcttcgagt tgacgtcgcg cagctgcaac ctctgctcta gcggcggtta gcgcttcctc
     2821 tttccccgcc agctgttcgc ccaactctct ttctctgcca gtagcacttg ccgcggcagc
     2881 ttcggcctcg gcgagttttg cggccactct ttccgcctct gctctggcac tgtccgccaa
     2941 ttctcctagt tctcgttcct ttgctttagc cgcctccgca gccgcggctg ctgcggctcg
     3001 tgcctctgcg gctgcagccc tagcctcctc gagttcacgt gctgccctag cttgcgcagc
     3061 cgctaatgcc gcggcgagct cttcactctg acttttctgc tctttgagct tagcggacgc
     3121 ttcagacgta gcgttcctga ggacgtccac ttcctttctt aaggcagatt ctcgtttctc
     3181 cgcggcttcc ctcgcttcct taagttgcgt ggttaatgca gcctctgcgg ccgccgcagc
     3241 ttccagaacc tgagcttttg cttgctccgc tgcagcctct cgagagccta aactgtcctg
     3301 taactcacgt aattccatct gtaatcgttg ctgggcagca aggctgctgt ctagagccgc
     3361 tcctcgttca cgtaacagta tgctcccctt ctcattggcc tgcctttccg cggctaaagc
     3421 ggccctcaac tcactctctt ttgcctggga ttcttgctgt aatgctagga gttgagctac
     3481 taattcagcc tgtctttcct gagaggtcgc taggccagcc gcctgctcac gtgcaagctc
     3541 ctcatatcgc gctgtagtac ttcttagctc tgcttccctc gcagcagtct cctgttggag
     3601 ggctagtacc tgggcgacga gctcgccttg acgctcctgg gcgttggcaa ggctcgctgc
     3661 ctgatcacgg gctagttgtt cgaattgtgt cgctgtatcc tgcacttgag caagctgttg
     3721 ctgcaaggca ctctgtcgct ctgagccgtc acgacgtaaa ctatcaagct cggattgcag
     3781 gcttgccctc gcttcagccg cttcggcttc gacacgtgcc agcctctgag tcagctgttc
     3841 ctctcgctct gctgcacccc taagctgctg tgtcaaatcg gctaattgag cgccgaactc
     3901 ttctgcagcc tttcgctggc tcgcttgttc ggttgatatg tttgtgttta gttcccctat
     3961 tcgtgaggag tagtctgctt gcacggcctc caactgagca tttagttcat caattttatc
     4021 ttcatagagc ttgagagtgg cctcgtattg agctgatgtc gctgtaagac tctcctctag
     4081 ctctcccaat agggtcgctt gggcttgtct cgcggcctca agctcacctt ccaagagact
     4141 aacatcttcc agacgtcgac tttcagcgcc ttccaacgct gcctcaagct ctactactcg
     4201 ggtgtcgtac aatgttaaag tcgtttcgta ctgttggctg gcagccataa agttctcttg
     4261 tatctgggcc agcacttctt gctggccagt tcgtgttgaa gcaagtgcag cctccagagc
     4321 tgaaacttcc tcggatcgtg ccctttccgc agcctccaat tgtcgggtca actccgtaac
     4381 acgactatcg aaaagctgca gtgtcgcttc gtattgactg gaggcggccc cgaagttttc
     4441 ttcaagttgg ctcagaagag ccctactgtt cgcgttaatt gagttcgcct cagcgagttc
     4501 tgccagtgta ctctcataca tttgctttgt tgccgctaat tcactctgga gcgccgcggc
     4561 agtcttagaa gcaagtgtgt cagcagtagc agaagcgtca gcggcagcgg aggttcgggc
     4621 gacagcgtcg gccagctgag atcggaccgc ctgaagttct tgttttctct ccgcatctcg
     4681 cgcagctgct gcagcgagtc gctcttcaag ctctgccatc gcacgctctt tagctacaac
     4741 tgcggccctt gctgaagcca tctccgtcat agtagtctcc agctgagcgc tcacggactg
     4801 aagttgtgcc gtgagccttt gtaactcccc gtcagcagca agggctgctg ctgtggcccc
     4861 acccgcagct gccgcgggac gagctgctcc tgcaccagca gctgccgccg cggccgccgc
     4921 cgccgctgca ccggcagccg cctgacggcc tgccgcagca gacgcgccgg actgttggag
     4981 atcagctatt tgggccgtta acttttgttg gagctttctt agctcagttg tgttcacttg
     5041 tactcctcct ggagcggcac ctgctgccgg agggggcgga ggaggcgccg cagcctttgg
     5101 cggcggggcc gctgcggctg cggccggaac ggcgggctga agtggtggca gctgtgccgc
     5161 ttccaactct attcgggtag tgttatctgg ttggttccaa ggacatgaga acagcaaggc
     5221 acgcggcgga ggtgcgccgg tgcccggctg agctgcagcg gctgtcaggg ctccacgtaa
     5281 cactctattt ggacccagct cccactccat tcgagttccg tcacgcataa ttaacagttt
     5341 tgcggcgact tcggactcca gttcgagcct tgcctcagct gcccatcctc cgccggccac
     5401 ggcagctaac ttcagcgctc gtccggggtc ccattccccc agctcgggac atgatccaac
     5461 caaaaagagg acatccgtag ccgcggcggc tgcggcggcg gtactagaac tggggtgggg
     5521 taaaggggcc ggggggtctg aaggaacaac gaaacgacac aacgtaaaag cagaaggggt
     5581 ggttgtaggc ggactagaac tagaaggagg agccgcagcg gtacctctac tactggatgc
     5641 ccccgcaccg ttcatgctgg cttgcgcggt agtgaccccg cccccgtcag ctgaatcacc
     5701 gccgcccgcg gccgccgcga cagggagccc acgacctttc cctgccctcc ttggcgcacg
     5761 acccccagca ggacgcgcca gcccgtggcc cgcagagttt gaagaagaag aggaagatga
     5821 ggaatacccg cccccggagg cactccttga ccccgctggg aacccgctac atccagcagc
     5881 agctgcagca gaggcagcaa cagcagccgc ggcgggtgct ggacgaggga gaagaagtag
     5941 tcctcccagc gttactgtcc tggaccttga cgtccctaaa tgcccacatc caggggggga
     6001 ccaggctaac cttctggtac ctagcattct atgtcctagt agcaccgcgg atgctgaacg
     6061 gcctggtacc agtctgccgc aggcaggcct tcccggcaac catgcggtag acattgtatc
     6121 gataattgta aatgtaattg taatgttgtt tgttgtttgt tgttgttggt aattgttgta
     6181 aaaatgagct cttatactcg agcgtgtcct ctccaaatga aatgaacttc cttatataga
     6241 ggaagggtct tgcgaaggat agtgggattg tgcgtcatcc cttacgtcag tggagatgtc
     6301 acatcaatcc acttgctttg tagacgtggt tggaacctct tctttttcca cgatgctcct
     6361 cgtgggtggg ggtccatctt tgggaccact gtcggcagag agatcttgaa tgatagcctt
     6421 tcctttatcg caatgatggc atttgtagga gccaccttcc ttttctactg tcctttcgat
     6481 gaagtgacag atagctgggc aatggaatcc gaggaggttt cccgaaatta tcctttgttg
     6541 aaaagtctca atagcccttt gatcttctga gactgtatct ttgacatttt tggagtagac
     6601 cagagtgtcg tgctccacca tgttgacctc cgcaagaatt caagcttgga gccagaaggt
     6661 aattatccaa gatgtagcat caagaatcca atgtttacgg gaaaaactat ggaagtatta
     6721 tgtaagctca gcaagaagca gatcaatatg cggcacatat gcaacctatg ttcaaaaatg
     6781 aagaatgtac agatacaaga tcctatactg ccagaatacg aagaagaata cgtagaaatt
     6841 gaaaaagaag aaccaggcga agaaaagaat cttgatgacg taagcactga cgacaacaat
     6901 gaaaagaaga agataaggtc ggtgattgtg aaagagacat agaggacaca tgtaaggtgg
     6961 aaaatgtaag ggcggaaagt aaccttatca caaaggaatc ttatccccca ctacttatcc
     7021 ttttatattt ttccgtgtca tttttgccct tgagttttcc tatataagga accaagttcg
     7081 gcatttgtga aaacaagaaa aaatttggtg taagctattt tctttgaagt actgaggata
     7141 caacttcaga gaaatttgta agtttgtaat ggcttcctct atgctctctt ccgctactat
     7201 ggttgcctct ccggctcagg ccactatggt cgctcctttc aacggactta agtcctccgc
     7261 tgccttccca gccacccgca aggctaacaa cgacattact tccatcacaa gcaacggcgg
     7321 aagagttaac tgcggaggtg cagcaagagg atcttggaga gagtcatcta ctgctacagt
     7381 tcaagcctca agagctagta gtgcaacgaa cagagtgagc ccaacaagaa gcgttctccc
     7441 agctaattgg aggcaagaac ttgaatcact cagaaatggt aacggcagct cgtcggcggc
     7501 gtcctctgct cctgctcctg cgagatcgag cagcgcatcg tggcgagacg ccgctcctgc
     7561 atcatcagcg cctgccagaa gtagctcagc ttcaaagaag gccgttactc cttcaagaag
     7621 tgccttgcct tcaaattgga agcaggaatt ggagtcattg agaagctcca gccctgcacc
     7681 ggcttcatca gcgccagctc cggccagaag tagttctgcc tcatggaggg acgcagcgcc
     7741 tgcatctagc gctccagcta ggagttcttc cagcaagaag gccgtcactc cgtctcgttc
     7801 agctctgcct tctaactgga aacaggaact tgaatccctt cgatcaagca gtccagcacc
     7861 agcttctagc gcgccagcac cagctaggtc atcctcagct agttggaggg atgcagctcc
     7921 tgcttcttcc gccccagctc gtagctcatc ggcgagcaaa aaagcagtca cccctagtag
     7981 atcggccctt ccaagtaatt ggaaacagga gttggagtca ctccgatcca acagtcccgc
     8041 acctgcaagc agtgcccctg cacctgctag atcatcatcc gcttcctgga gagacgctcc
     8101 cgcttcgtca tctagttcct ccgctgacaa agccggaact aatccttgga caggtaaaag
     8161 caagccagaa attaagagaa cggctctccc tgcagactgg agaaagggcc tttcgagagg
     8221 atctggatct gagtctgatg agtctggact tcctgctatg gaaatcgagt gtagaatcac
     8281 tggaaccctt aacggtgttg agttcgagct tgttggaggt ggtgagggaa ctcctgagca
     8341 gggaagaatg actaacaaga tgaagtctac caagggtgct cttaccttct ctccatacct
     8401 tctttctcac gttatgggat acggattcta ccacttcgga acttacccat ctggatacga
     8461 gaaccctttc cttcatgcta tcaacaacgg tggatacacc aacactagga tcgagaagta
     8521 cgaggatggt ggtgttcttc acgttagctt ctcttacaga tacgaggctg gaagagtgat
     8581 cggagatttc aaggtaagtt tctgcttcta cctttgatat atatataata attatcatta
     8641 attagtagta atataatatt tcaaatattt ttttcaaaat aaaagaatgt agtatatagc
     8701 aattgctttt ctgtagttta taagtgtgta tattttaatt tataactttt ctaatatatg
     8761 accaaaattt gttgatgtgc aggttatggg aactggattc cctgaggatt ctgttatctt
     8821 caccgacaag atcatcaggt ctaacgctac tgttgagcat cttcatccta tgggagataa
     8881 cgatctcgat ggatctttca ccagaacctt ctcacttaga gatggtggtt actactcttc
     8941 tgtggtggat tctcacatgc acttcaagtc tgctatccac ccttctatcc ttcaaaacgg
     9001 tggacctatg ttcgctttca gaagagttga ggaagatcac tctaacaccg agcttggaat
     9061 cgttgagtac caacatgctt tcaagacccc tgatgctgat gctggtgagg aatgataagc
     9121 ttatatgaag atgaagatga aatatttggt gtgtcaaata aaaagcttgt gtgcttaagt
     9181 ttgtgttttt ttcttggctt gttgtgttat gaatttgtgg ctttttctaa tattaaatga
     9241 atgtaagatc tcattataat gaataaacaa atgtttctat aatccattgt gaatgttttg
     9301 ttggatctct tctgcagcat ataactactg tatgtgctat ggtatggact atggaatatg
     9361 attaaagata agagatgtca agcagatcgt tcaaacattt ggcaataaag tttcttaaga
     9421 ttgaatcctg ttgccggtct tgcgatgatt atcatataat ttctgttgaa ttacgttaag
     9481 catgtaataa ttaacatgta atgcatgacg ttatttatga gatgggtttt tatgattaga
     9541 gtcccgcaat tatacattta atacgcgata gaaaacaaaa tatagcgcgc aaactaggat
     9601 aaattatcgc gcgcggtgtc atctatgtta ctagatcgac gctactagaa ttcgagctcg
     9661 gagttctaga atgtcgcgga acaaatttta aaactaaatc ctaaattttt ctaattttgt
     9721 tgccaatagt ggatatgtgg gccgtataga aggaatctat tgaaggccca aacccatact
     9781 gacgagccca aaggttcgtt ttgcgtttta tgtttcggtt cgatgccaac gccacattct
     9841 gagctaggca aaaaacaaac gtgtctttga atagactcct ctcgttaaca catgcagcgg
     9901 ctgcatggtg acgccattaa cacgtggcct acaattgcat gatgtctcca ttgacacgtg
     9961 acttctcgtc tcctttctta atatatctaa caaacactcc tacctcttcc aaaatatata
    10021 cacatctttt tgatcaatct ctcattcaaa atctcattct ctctagtaaa caagaacaaa
    10081 aaaatggcgg atacagctag aggaacccat cacgatatca tcggcagaga tcagtacccg
    10141 atgatgggcc gagatcgtga ccagtaccag atgtccggac gaggatctga ctactccaag
    10201 tctaggcaga ttgctaaagc tgcaactgct gtcacagctg gtggttccct ccttgttctc
    10261 tccagcctta cccttgttgg aactgtcata gctttgactg ttgcaacacc tctgctcgtt
    10321 atcttcagcc caatccttgt cccggctctc atcacagttg cactcctcat caccggtttt
    10381 ctttcctctg gagggtttgg cattgccgct ataaccgttt tctcttggat ttacaagtaa
    10441 gcacacattt atcatcttac ttcataattt tgtgcaatat gtgcatgcat gtgttgagcc
    10501 agtagctttg gatcaatttt tttggtcgaa taacaaatgt aacaataaga aattgcaaat
    10561 tctagggaac atttggttaa ctaaatacga aatttgacct agctagcttg aatgtgtctg
    10621 tgtatatcat ctatataggt aaaatgcttg gtatgatacc tattgattgt gaataggtac
    10681 gcaacgggag agcacccaca gggatcagac aagttggaca gtgcaaggat gaagttggga
    10741 agcaaagctc aggatctgaa agacagagct cagtactacg gacagcaaca tactggtggg
    10801 gaacatgacc gtgaccgtac tcgtggtggc cagcacacta ctatgagcga gctgattaag
    10861 gagaacatgc acatgaagct gtacatggag ggcaccgtga acaaccacca cttcaagtgc
    10921 acatccgagg gcgaaggcaa gccctacgag ggcacccaga ccatgagaat caaggtggtc
    10981 gagggcggcc ctctcccctt cgccttcgac atcctggcta ccagcttcat gtacggcagc
    11041 agaaccttca tcaaccacac ccagggcatc cccgacttct ttaagcagtc cttccctgag
    11101 ggcttcacat gggagagagt caccacatac gaagatgggg gcgtgctgac cgctacccag
    11161 gacaccagcc tccaggacgg ctgcctcatc tacaacgtca agatcagagg ggtgaacttc
    11221 ccatccaacg gccctgtgat gcagaagaaa acactcggct gggaggccaa caccgagatg
    11281 ctgtaccccg ctgacggcgg cctggaaggc agaagcgaca tggccctgaa gctcgtgggc
    11341 gggggccacc tgatctgcaa cttcaagacc acatacagat ccaagaaacc cgctaagaac
    11401 ctcaagatgc ccggcgtcta ctatgtggac cacagactgg aaagaatcaa ggaggccgac
    11461 aaagaaacct acgtcgagca gcacgaggtg gctgtggcca gatactgcga cctccctagc
    11521 aaactggggc acaagtgagc ttaccccact gatgtcatcg tcatagtcca ataactccaa
    11581 tgtcggggag ttagtttatg aggaataaag tgtttagaat ttgatcaggg ggagataata
    11641 aaagccgagt ttgaatcttt ttgttataag taatgtttat gtgtgtttct atatgttgtc
    11701 aaatggtacc atgttttttt tcctctcttt ttgtaacttg caagtgttgt gttgtacttt
    11761 atttggcttc tttgtaagtt ggtaacggtg gtctatatat ggaaaaggtc ttgttttgtt
    11821 aaacttatgt tagttaactg gattcgtctt taaccacaaa aagttttcaa taagctacaa
    11881 atttagacac gcaagccgat gcagtcatta gtacatatat ttattgcaag tgattacatg
    11941 gcaacccaaa cttcaaaaac agtaggttgc tccatttagt cgctttacga ggatgcacat
    12001 gtgaccgagg gacacgaagt gatccgttta aactatcagt gtttgacagg atatattggc
    12061 gggtaaacct aagagaaaag agcgtttatt agaataatcg gatatttaaa agggcgtgaa
    12121 aaggtttatc cgttcgtcca tttgtatgtg catgccaacc acagggttcc cctcgggagt
    12181 cagccgtgcg gctgcatgaa atcctggccg gtttgtctga tgccaagctg gcggcctggc
    12241 cggccagctt ggccgctgaa gaaaccgagc gccgccgtct aaaaaggtga tgtgtatttg
    12301 agtaaaacag cttgcgtcat gcggtcgctg cgtatatgat gcgatgagta aataaacaaa
    12361 tacgcaaggg gaacgcatga aggttatcgc tgtacttaac cagaaaggcg ggtcaggcaa
    12421 gacgaccatc gcaacccatc tagcccgcgc cctgcaactc gccggggccg atgttctgtt
    12481 agtcgattcc gatccccagg gcagtgcccg cgattgggcg gccgtgcggg aagatcaacc
    12541 gctaaccgtt gtcggcatcg accgcccgac gattgaccgc gacgtgaagg ccatcggccg
    12601 gcgcgacttc gtagtgatcg acggagcgcc ccaggcggcg gacttggctg tgtccgcgat
    12661 caaggcagcc gacttcgtgc tgattccggt gcagccaagc ccttacgaca tatgggccac
    12721 cgccgacctg gtggagctgg ttaagcagcg cattgaggtc acggatggaa ggctacaagc
    12781 ggcctttgtc gtgtcgcggg cgatcaaagg cacgcgcatc ggcggtgagg ttgccgaggc
    12841 gctggccggg tacgagctgc ccattcttga gtcccgtatc acgcagcgcg tgagctaccc
    12901 aggcactgcc gccgccggca caaccgttct tgaatcagaa cccgagggcg acgctgcccg
    12961 cgaggtccag gcgctggccg ctgaaattaa atcaaaactc atttgagtta atgaggtaaa
    13021 gagaaaatga gcaaaagcac aaacacgcta agtgccggcc gtccgagcgc acgcagcagc
    13081 aaggctgcaa cgttggccag cctggcagac acgccagcca tgaagcgggt caactttcag
    13141 ttgccggcgg aggatcacac caagctgaag atgtacgcgg tacgccaagg caagaccatt
    13201 accgagctgc tatctgaata catcgcgcag ctaccagagt aaatgagcaa atgaataaat
    13261 gagtagatga attttagcgg ctaaaggagg cggcatggaa aatcaagaac aaccaggcac
    13321 cgacgccgtg gaatgcccca tgtgtggagg aacgggcggt tggccaggcg taagcggctg
    13381 ggttgtctgc cggccctgca atggcactgg aacccccaag cccgaggaat cggcgtgacg
    13441 gtcgcaaacc atccggcccg gtacaaatcg gcgcggcgct gggtgatgac ctggtggaga
    13501 agttgaaggc cgcgcaggcc gcccagcggc aacgcatcga ggcagaagca cgccccggtg
    13561 aatcgtggca agcggccgct gatcgaatcc gcaaagaatc ccggcaaccg ccggcagccg
    13621 gtgcgccgtc gattaggaag ccgcccaagg gcgacgagca accagatttt ttcgttccga
    13681 tgctctatga cgtgggcacc cgcgatagtc gcagcatcat ggacgtggcc gttttccgtc
    13741 tgtcgaagcg tgaccgacga gctggcgagg tgatccgcta cgagcttcca gacgggcacg
    13801 tagaggtttc cgcagggccg gccggcatgg ccagtgtgtg ggattacgac ctggtactga
    13861 tggcggtttc ccatctaacc gaatccatga accgataccg ggaagggaag ggagacaagc
    13921 ccggccgcgt gttccgtcca cacgttgcgg acgtactcaa gttctgccgg cgagccgatg
    13981 gcggaaagca gaaagacgac ctggtagaaa cctgcattcg gttaaacacc acgcacgttg
    14041 ccatgcagcg tacgaagaag gccaagaacg gccgcctggt gacggtatcc gagggtgaag
    14101 ccttgattag ccgctacaag atcgtaaaga gcgaaaccgg gcggccggag tacatcgaga
    14161 tcgagctagc tgattggatg taccgcgaga ttacagaagg caagaacccg gacgtgctga
    14221 cggttcaccc cgattacttt ttgatcgatc ccggcatcgg ccgttttctc taccgcctgg
    14281 cacgccgcgc cgcaggcaag gcagaagcca gatggttgtt caagacgatc tacgaacgca
    14341 gtggcagcgc cggagagttc aagaagttct gtttcaccgt gcgcaagctg atcgggtcaa
    14401 atgacctgcc ggagtacgat ttgaaggagg aggcggggca ggctggcccg atcctagtca
    14461 tgcgctaccg caacctgatc gagggcgaag catccgccgg ttcctaatgt acggagcaga
    14521 tgctagggca aattgcccta gcaggggaaa aaggtcgaaa aagcttcttt cctgtggata
    14581 gcacgtacat tgggaaccca aagccgtaca ttgggaaccg gaacccgtac attgggaacc
    14641 caaagccgta cattgggaac cggtcacaca tgtaagtgac tgatataaaa gagaaaaaag
    14701 gcgatttttc cgcctaaaac tctttaaaac ttattaaaac tcttaaaacc cgcctggcct
    14761 gtgcataact gtctggccag cgcacagccg aacagctgca aaaagcgccc acatcaaggc
    14821 tccgagtgcg cggaacccct atttgtttat ttttctaaat acattcaaat atgtatccgc
    14881 tcatgagaca ataaccctga taaatgcttc aataatattg aaaaaggaag agtatggcta
    14941 aaatgagaat atcaccggaa ttgaaaaaac tgatcgaaaa ataccgctgc gtaaaagata
    15001 cggaaggaat gtctcctgct aaggtatata agctggtggg agaaaatgaa aacctatatt
    15061 taaaaatgac ggacagccgg tataaaggga ccacctatga tgtggaacgg gaaaaggaca
    15121 tgatgctatg gctggaagga aagctgcctg ttccaaaggt cctgcacttt gaacggcatg
    15181 atggctggag caatctgctc atgagtgagg ccgatggcgt cctttgctcg gaagagtatg
    15241 aagatgaaca aagccctgaa aagattatcg agctgtatgc ggagtgcatc aggctctttc
    15301 actccatcga catatcggat tgtccctata cgaatagctt agacagccgc ttagccgaat
    15361 tggattactt actgaataac gatctggccg atgtggattg cgaaaactgg gaagaggaca
    15421 ctccatttaa agatccgcgc gagctgtatg attttttaaa gacggaaaag cccgaagagg
    15481 aacttgtctt ttcccacggc gacctgggag acagcaacat ctttgtgaaa gatggcaaag
    15541 taagtggctt tattgatctt gggagaagcg gcagggcgga caagtggtat gacattgcct
    15601 tctgcgtccg gtcgctcagg gaggatatcg gggaagaaca gtatgtcgag ctattttttg
    15661 acttactggg gatcaagcct gattgggaga aaataaaata ttatatttta ctggatgaat
    15721 tgttttagct gtcagaccaa gtttactcat atatacttta gattgattta aaacttcatt
    15781 tttaatttaa aaggatctag gtgaagatcc tttttgataa tctcatgacc aaaatccctt
    15841 aacgtgagtt ttcgttccac tgagcgtcag accccgtaga aaagatcaaa ggatcttctt
    15901 gagatccttt ttttctgcgc gtaatctgct gcttgcaaac aaaaaaacca ccgctaccag
    15961 cggtggtttg tttgccggat caagagctac caactctttt tccgaaggta actggcttca
    16021 gcagagcgca gataccaaat actgttcttc tagtgtagcc gtagttaggc caccacttca
    16081 agaactctgt agcaccgcct acatacctcg ctctgctaat cctgttacca gtggctgctg
    16141 ccagtggcga taagtcgtgt cttaccgggt tggactcaag acgatagtta ccggataagg
    16201 cgcagcggtc gggctgaacg gggggttcgt gcacacagcc cagcttggag cgaacgacct
    16261 acaccgaact gagataccta cagcgtgagc tatgagaaag cgccacgctt cccgaaggga
    16321 gaaaggcgga caggtatccg gtaagcggca gggtcggaac aggagagcgc acgagggagc
    16381 ttccaggggg aaacgcctgg tatctttata gtcctgtcgg gtttcgccac ctctgacttg
    16441 agcgtcgatt tttgtgatgc tcgtcagggg ggcggagcct atggaaaaac gccagcaacg
    16501 cggccttttt acggttcctg ctcggatctg ttggaccgga cagtagtcat ggttgatggg
    16561 ctgcctgtat cgagtggtga ttttgtgccg agctgccggt cggggagctg ttggctggct
    16621 ggtggcagga tatattgtgg tgtaaacaaa ttgacgctta gacaacttaa taacacattg
    16681 cggacgtttt taatgtactg gggtt
//
