# Supplementary material for: SAGA1 and SAGA2 promote starch formation around proto-pyrenoids in Arabidopsis chloroplasts
Source: Proc Natl Acad Sci U S A. 2024 Jan 19;121(4):e2311013121. doi: 10.1073/pnas.2311013121 (PMC10823261; doi:10.1073/pnas.2311013121)
Supplement: Supplementary file 6 — Dataset S05 (GB) [file pnas.2311013121.sd05.gb]

LOCUS       Dataset_S05_pnas       13846 bp DNA     circular SYN 29-DEC-2023
DEFINITION  synthetic circular DNA.
ACCESSION   .
VERSION     .
KEYWORDS    .
SOURCE      synthetic DNA construct
  ORGANISM  synthetic DNA construct
REFERENCE   1  (bases 1 to 13846)
  AUTHORS   Nicky Atkinson
  TITLE     Direct Submission
  JOURNAL   Exported Dec 29, 2023 from SnapGene Viewer 7.1.1
            https://www.snapgene.com
COMMENT     Sequence Label: L2.160 SAGA2-BFP
FEATURES             Location/Qualifiers
     source          1..13846
                     /mol_type="other DNA"
                     /organism="recombinant plasmid"
     terminator      31..293
                     /label=nost
                     /note="/vntifkey=43"
     CDS             complement(294)
                     /codon_start=1
                     /label=GCTT
                     /note="/vntifkey=4"
                     /translation=""
     misc_feature    298..547
                     /label=HSP ter + 3'U
     CDS             complement(552..1251)
                     /codon_start=1
                     /label=BFP
                     /translation="ERTDQREHAHEAVHGRHR*QPPL*VHV*G*G*AVRRHPNHAYQSC
                     GGRSTAVRF*HSGDQLPVRFQNVH*PYSGHSGFLQTELSGRFHLGACHHV*RWWCVDRH
                     PRYLPARWLSDL*RENSWRQLYEQWSGDAEENPGLGGVYGNPVSGRWWPGGP*RHGTEA
                     GWWQPFDRKYQDDVPQQETGEKSEDAGCLLCRLPSGTH*RSE**DLRGAARGCSRALLR
                     LA*QAGS*TEL"
     CDS             complement(1255..6707)
                     /codon_start=1
                     /label=SAGA2
                     /translation="MGGASTGSVGLSARRLSPSPRVLPTAPPGVAPQRSSKAGRRKQEQ
                     QAGFAKHSSQPRTVCAAQQLPSYVHQQAAFARPRQTVVMHAAAPGGAGAAGAAVPPGHV
                     KVQIVVPKGQLPPGQQLVLVGGHPRLGEWNPQAGPRLYLAPAGNAHRTEVVLPTDTPIA
                     AKLVLMQDGLPIHWETGGDRMLLLAAPPASSAVSYGYLVMCDFEDTNRTHAMLWPPPAL
                     PRAPGTTLVQWTLRSTGLPPPPPGSPEPVPVLTGSAAELGAWEPSQGVPLRRDPGAAGC
                     FTARAALRMDRQPLNAKLVLVAAGAGAAGTTAVWEPGADRVLGHATNPAAGPDRMLLYV
                     MDWGVPNSGPIELELPPQAQQQQPQQQQEAAPAGYDTAAVAAAPGMPGGRSVSPTRGPA
                     GLPPPPAVPPPTPAAAAAAAALQQQSDLAAVRKMVEKAAQRGKPLPQAQFTPSTFVPPT
                     YAPSGSASAGGAPDPSLPAPQAPPQQQSHPQQPPQPQQQQQQQQPQAAAAKPADAILKA
                     FDSMISQQSGASVDERERAAEEVARAFDEAREARRSRSSSPTATGSSSSRSGSPATGQR
                     SANDGWRAAAAASGGGGGGGRGLPPPQPPSLDMMGGVVEVLDSFDPDEEEVHVMYGSGR
                     VSKHGSGAGGSASDSEGGETVTKANWREALAAAHDAGSDGEEAAVARSSSPARAGAGWP
                     RATSPGARATSPGRSQPVAAALAAEHARMADLERQHMEAMEAARQAAQDAQRQVESQLA
                     ARAALEAERVAEYESAMAALKAQVEAAQAEAAANRLALETMGQQLEASRGREQDLSGEL
                     GLMQSRLAEAARSHNSNSDAVNALESALQAARSQYQGALAEMQRADAAGSYSLRLLERL
                     EAAYTGAVDQYEDLEKELVAAKNAQAQSESMLAAMEAQVATSMKLAGSVQVYEKQVAVL
                     QEQLQMSAEAHEAELGALQGQLASVEARASQTEDLYESMLKEMKSALDDALAREQVLHR
                     ELSSMQSRAEEFQRQVEKAAAGMGESTRQEEALRKEVARLRRVIEQYKEYLEEHDGELG
                     RSLEREEALDAQLSSLQAVVSQQESQLRGALERQQALSAELEEQRRTADEYQAKLEEQQ
                     RELAEAAAKQAAMNERADSMTREMGRLQELTESYKAKLEASQSEVEAAAAREKAAVAAA
                     RAAGEREGDLLGRVEKLQANIASYKSKLQEQERSLSTAAQRESSLQAALAEQEVERVAL
                     AEQLHDAVETITSQKQVLENATAAQEEVLVMAQQVQTLQVELSAERNRHTEEMQQVQMA
                     LDEATTANKERLQVIGGSGGGLPGSTSASASGSASGSTSASGTTAALQPSASAGSSAKA
                     DSDELFAADDAMASGGEIDYDQAEFEMQKAVLKAEYEVKVTALKEALAVVKNALAPGAV
                     KRPTAAAPMPPARAAAPAPAPPAAARPAPPQAERREQPPIPAPQPPQPQAQPQAQVQPK
                     AEKPQEKPAAAAPPPAPAPAPAKTKPDWREQAQAPVQAAAAAPVQAAAKPAEAAAAPAT
                     ASTKPEAPKPAPAASSSAPSSTTSGADSRSPSPRTLAWREAAEAQEREQESKRVQEEQA
                     RIAAVAEEARRAEDEFRKKHADDVPAGGRGKTLREIINMTATERAAVVQETESLPRAAS
                     PARNASENARMRGWPVRIADMCPEDKEQQEQGEGGAKAERESERGQAAGSGKRSESSER
                     SERSESSRASPSKGKGNRWANLANGESAGAAASAASSSSSAAAAAEKPQERQRGSGSNT
                     SSSNGASSNGASSSRNGTHAAGEDVREVGKDDAAEAGRSASGRRNASPVRRTAIPANWR
                     DA"
     5'UTR           6717..6778
                     /label=Omega leader
                     /label=Omega\leader
                     /note="/vntifkey=52"
     promoter        complement(6795..7224)
                     /label=35S pro short (no BsaI and BpiI)
                     /label=35S\pro\short\(no\BsaI\and\BpiI)
                     /note="/vntifkey=29"
     promoter        7264..7532
                     /label=Nos promoter from Agrobacterium tumefaciens
     misc_feature    7533..7603
                     /label=5' Untranslated region from TMV
                     /label=nonstandard type: 5'_UTR
     CDS             7604..8398
                     /codon_start=1
                     /label=NptII from E.coli
                     /translation="MVEQDGLHAGSPAAWVERLFGYDWAQQTIGCSDAAVFRLSAQGRP
                     VLFVKTDLSGALNELQDEAARLSWLATTGVPCAAVLDVVTEAGRDWLLLGEVPGQDLLS
                     SHLAPAEKVSIMADAMRRLHTLDPATCPFDHQAKHRIERARTRMEAGLVDQDDLDEEHQ
                     GLAPAELFARLKARMPDGEDLVVTHGDACLPNIMVENGRFSGFIDCGRLGVADRYQDIA
                     LATRDIAEELGGEWADRFLVLYGIAAPDSQRIAFYRLLDEFF"
     terminator      8399..9121
                     /label=ocs terminator from Agrobacterium tumefaciens
     misc_feature    9130..9149
                     /label=EL3
                     /note="/vntifkey=21"
     misc_feature    9164..9292
                     /label=RB
                     /note="/vntifkey=21"
     variation       9185..9209
                     /label=Actual RB
     misc_feature    9328..11962
                     /label=pVS1 fragment short
                     /label=nonstandard type: Misc._feature
                     /note="/vntifkey=21"
     CDS             12075..12866
                     /codon_start=1
                     /label=NPTII
                     /note="/vntifkey=4"
                     /translation="MAKMRISPELKKLIEKYRCVKDTEGMSPAKVYKLVGENENLYLKM
                     TDSRYKGTTYDVEREKDMMLWLEGKLPVPKVLHFERHDGWSNLLMSEADGVLCSEEYED
                     EQSPEKIIELYAECIRLFHSIDISDCPYTNSLDSRLAELDYLLNNDLADVDCENWEEDT
                     PFKDPRELYDFLKTEKPEEELVFSHGDLGDSNIFVKDGKVSGFIDLGRSGRADKWYDIA
                     FCVRSLREDIGEEQYVELFFDLLGIKPDWEKIKYYILLDELF"
     misc_feature    13029..13643
                     /label=rep - pMB1
                     /label=nonstandard type: Misc._feature
                     /note="/vntifkey=21"
     misc_feature    complement(13628)
                     /direction=LEFT
                     /label=ORI
                     /label=nonstandard type: Replication_ori
                     /note="RNaseH cleavage point"
                     /note="/vntifkey=33"
     misc_feature    complement(13695..13845)
                     /direction=LEFT
                     /label=LB
                     /label=nonstandard type: Misc._feature
                     /note="/vntifkey=21"
     misc_feature    13764..13788
                     /label=Actual LB
                     /label=nonstandard type: Binding_site
ORIGIN
        1 gaacactctg tgccgaattc ggatccagcg tcgatctagt aacatagatg acaccgcgcg
       61 cgataattta tcctagtttg cgcgctatat tttgttttct atcgcgtatt aaatgtataa
      121 ttgcgggact ctaatcataa aaacccatct cataaataac gtcatgcatt acatgttaat
      181 tattacatgc ttaacgtaat tcaacagaaa ttatatgata atcatcgcaa gaccggcaac
      241 aggattcaat cttaagaaac tttattgcca aatgtttgaa cgatctgctt gacatctctt
      301 atctttaatc atattccata gtccatacca tagcacatac agtagttata tgctgcagaa
      361 gagatccaac aaaacattca caatggatta tagaaacatt tgtttattca ttataatgag
      421 atcttacatt catttaatat tagaaaaagc cacaaattca taacacaaca agccaagaaa
      481 aaaacacaaa cttaagcaca caagcttttt atttgacaca ccaaatattt catcttcatc
      541 ttcatataag cttaattcag tttatgaccc agcttgctag gcaagtcgca atagcgcgcg
      601 actgcaacct cgtgctgctc cacgtaagtc tcattattcg cttctttaat gcgttccaga
      661 cggtagtcga catagtaaac acccggcatc ttcagatttt tcgccggttt cttgctgcgg
      721 tacgtcgtct tgatatttgc gatcaaatgg ctgccaccaa ccagcttcag tgccatgtcg
      781 ttacggccct ccaggccacc atcggccgga tacagggttt ccgtaaacgc ctcccaaccc
      841 agggttttct tctgcatcac cggaccattg ctcgtaaagt tgacgccacg aattttcacg
      901 ttatagatca gacagccatc ttgcagggag gtatcttggg tggcggtcaa cacaccacca
      961 tcttcatacg tggtgacacg ctcccaggtg aaaccttccg gaaagctctg tttgaagaaa
     1021 tccggaatgc cctgagtatg gttaatgaac gttttggaac cgtacaggaa gctggtcgcc
     1081 agaatgtcaa aagcgaacgg cagtggaccg ccctccacaa ctttgatacg catggtttgg
     1141 gtgccttcgt acggcttacc ctcaccctca gacgtgcact taaagtggtg gttgtcaacg
     1201 gtgccttcca tgtacagctt catgtgcatg ttctctttga tcagttcgct cgaaagagca
     1261 tcacgccaat tagcagggat agcagtacgc ctaacaggag aagcgtttct tcttccagag
     1321 gcagatctac cagcttcagc ggcatcatcc tttccaactt ctctcacatc ctcaccagca
     1381 gcgtgagtac cgtttctaga tgaagaagcc ccgttggaag aggcaccgtt agaagaagag
     1441 gtgttagacc cgctgcctcg ttgtctttct tgtggctttt cagctgcagc ggcggcacta
     1501 gatgaactag aagcagccga agcggcagcc ccagcagatt caccattagc gaggttagcc
     1561 catctgtttc ccttaccttt agacgggctt gccctagaag attcagacct ctcggacctc
     1621 tcagagcttt cagatctctt tccagatcct gcagcctgtc ctctctcaga ttctctctca
     1681 gctttagcac caccttcgcc ttgttcttgc tgctctttgt cctcagggca catatcagcg
     1741 atcctaacag gccatcctct catacgagcg ttctcagaag catttctagc tggagaggca
     1801 gctcttggga gagactcagt ttcttgaacc actgcagcac gttcggtagc ggtcatgttg
     1861 atgatttccc tgagagtctt tcccctacca ccagctggaa cgtcatcagc gtgcttttta
     1921 cggaactcat cttcagctct acgtgcttct tcagcgacag cagcgattct agcctgttcc
     1981 tcttgcaccc tcttggattc ttgttctctt tcttgagcct ccgcagcctc tctccaagcg
     2041 agtgttctag gagatggaga acgagaatca gccccagagg tagtagaact aggagcagaa
     2101 gatgaagcag ctggagccgg cttaggagct tcaggctttg tagaagctgt agcaggagcc
     2161 gcagccgcct ctgcaggttt agctgcggct tgtacaggtg cggcggcagc ggcctgaaca
     2221 ggagcctgag cttgttccct ccaatcaggc ttagttttag ctggagctgg cgcaggcgct
     2281 ggaggcggag ctgcggcggc tggcttttct tgaggtttct cagccttagg ttgcacttgt
     2341 gcctgtggtt gtgcttgagg ttgtggtggc tgaggagctg gaataggagg ttgctctctt
     2401 ctttcagcct gaggtggagc tggtcttgct gcggctggag gtgcaggagc aggagcggct
     2461 gccctagcag gaggcatagg ggcagctgca gttggacgct taacagcccc aggagccaaa
     2521 gcgttcttaa caacagcgag tgcctctttg agagccgtca ccttaacctc gtactctgcc
     2581 ttcaaaactg ccttctgcat ctcgaactca gcctgatcgt aatcgatctc acctccgcta
     2641 gccatggcat catcagcagc gaaaagttcg tcagaatcgg ccttagcaga tgatccagca
     2701 ctagcagaag gctgcaaggc agcagttgtt ccagaagcgc tagtactacc agaagctgat
     2761 ccgctagctg aagcagaagt agaaccagga agtccaccac cagatcctcc gatcacttgg
     2821 agtctttctt tgttggcggt ggtagcctca tcaagagcca tctgaacttg ctgcatctct
     2881 tcggtgtgtc tgttacgctc agcagaaagt tcaacctgga gagtctgcac ctgttgagcc
     2941 ataacaagca cttcctcttg ggcagcagta gcgttctcca aaacctgctt ttggctggtg
     3001 atagtctcga cagcgtcatg aagttgctct gccaaagcaa cacgttccac ctcttgctca
     3061 gcaagtgcag cctgaagaga tgactctctt tgtgcagcgg tagagaggga acgctcttgt
     3121 tcttggagtt tggacttgta gctggcaatg ttggcctgga gcttctcaac tcttccaaga
     3181 agatcccctt ctctttcccc agcagcacga gcagcggcaa cagctgcctt ttctctggca
     3241 gcagcggctt caacctcaga ctgtgaagcc tccaactttg ccttgtagct ctcggtcagc
     3301 tcttgaagtc tacccatctc acgagtcata gagtcggccc tctcattcat agctgcttgt
     3361 ttagcagccg cttcagccaa ctctctctgt tgttcttcca gctttgcctg gtactcatca
     3421 gcggttcttc tctgttcttc gagttctgca gagagagcct gctgtctttc aagagcacct
     3481 ctcaactgag actcttgctg agacaccaca gcttgcaatg aagaaagctg ggcgtcaaga
     3541 gcctcttcac gttcaagtga tcttcccaac tcaccgtcgt gttcctcgag gtattctttg
     3601 tactgctcga tcactcttct gagtcttgcc acctcttttc tgagggcctc ttcttgtcta
     3661 gtagactctc ccattccagc ggcagctttc tcaacttgcc tttggaactc ttcggctcta
     3721 gactgcatag acgagagttc tctgtggaga acttgctcac gagcaagagc gtcatcgaga
     3781 gcggacttca tctctttgag catggactcg tagagatcct cagtctgaga agccctagcc
     3841 tcaactgaag ccaactgtcc ttggagagca cccaactcag cttcatgagc ttcagcagac
     3901 atctgcaact gctcttggag cacagcaact tgcttctcgt acacctgaac agaaccagcg
     3961 agcttcatag aagtcgccac ttgagcttcc attgcagcga gcatagactc agattgggcc
     4021 tgagcattct tagcagccac gagttctttc tcgaggtcct cgtactgatc aacagcacca
     4081 gtgtaagcag cctcgagtct ctcaaggagt ctaagagagt agctaccagc agcatcagcc
     4141 ctttgcatct cagcgagagc accttggtat tgagatctag cagcctggag agcagactcg
     4201 agagcgttaa cagcatcaga gttagagttg tggctacgag cagcctctgc caatcttgat
     4261 tgcatgagtc caagctcacc agagaggtcc tgttctcttc ctctagaagc ttcgagctgc
     4321 tgtcccatag tctcaagagc aagtctgtta gcagctgcct cagcttgagc agcttcaact
     4381 tgagccttaa gagcagccat agcgctctcg tactcagcaa ctctttcagc ttccaaagca
     4441 gccctagctg caagctgaga ctcaacttgt ctctgagcat cctgtgcagc ttgtctagct
     4501 gcttccatag cttccatgtg ctgtctctcg agatcagcca ttctagcatg ctctgcagcc
     4561 aaagctgcag caacaggttg agatcttccc ggagatgttg ctctagcacc aggagaagta
     4621 gctctaggcc atccagcacc ggctcttgct ggagaagatg acctagcaac ggcagcttct
     4681 tcaccatcag atccagcatc gtgagcagct gcaagagctt ctctccaatt agccttggtc
     4741 acagtctcac caccttcaga atcactagct gatccaccag ctccgcttcc gtgcttgcta
     4801 actctcccag atccatacat cacgtgcacc tcttcctcgt caggatcgaa agaatcgagc
     4861 acctcaacca cacctcccat catatcaaga gaaggaggtt gaggcggagg aagtcctcta
     4921 ccaccacctc cgccgcctcc gcttgcagcg gctgcagctc tccaaccatc attagcagac
     4981 ctctgtccgg tagctggtga tccagatcta gaagaggatg acccggtagc agttggagaa
     5041 gaagaacggc tacgcctagc ctctctagct tcatcaaaag ctctagccac ttcctcagca
     5101 gccctttctc tctcatccac tgaagcacca gactgctgag agatcatgct gtcgaaggcc
     5161 ttaaggatag catcagcagg cttagcagca gcagcttgcg gctgctgttg ttgctgttgc
     5221 tgttgaggct gaggtggttg ttgaggatga gattgctgtt gtggaggagc ttgtggagca
     5281 ggcaaagaag gatcaggagc cccaccagca gaagcagatc cagaaggagc gtaggtagga
     5341 ggcacgaaag tagaaggtgt gaactgagct tgaggcaatg gctttcccct ttgagcagcc
     5401 ttttcaacca tcttcctcac ggcagcgaga tcagattgtt gttgcaatgc agcagctgcg
     5461 gcagcagcag ccggagtagg aggaggtaca gctggaggag gtggaagtcc agcaggtcct
     5521 ctagtaggag aaacagatct tccaccaggc ataccaggtg cagcagccac agcagcagta
     5581 tcataacctg caggagctgc ttcttgctgt tgctgaggct gttgttgttg agcctgtgga
     5641 ggaagttcaa gctcaatagg tccagagttt ggcacgcccc aatccataac atagaggagc
     5701 atcctatcag gtccagcagc aggattagta gcatgtccga gaactctatc agcacctggt
     5761 tcccaaacag cagtagtacc tgcggcacca gcgccagcag caaccaaaac gagcttagcg
     5821 ttaagaggct gcctatccat tctgagagca gctctagcag tgaaacatcc agcagcgcca
     5881 ggatctcttc taagaggcac accttgagaa ggttcccaag ctccaagttc agcagcagaa
     5941 ccagtaagaa caggaacagg ttctggagat ccaggtggag gaggaggcaa tcctgtagat
     6001 ctgagggtcc actgaacaag agtagttcca ggtgctctag gcaaagcagg aggtggccaa
     6061 agcatagcgt gggttctgtt ggtatcctcg aaatcgcaca tcacgaggta tccgtaagaa
     6121 acagcagaag aagccggagg agctgccaaa agaagcattc tatcaccacc agtctcccag
     6181 tggataggga gtccatcttg cataagcaca agcttagcag cgatcggggt atcagtaggg
     6241 agcacaactt cagttctgtg agcgtttcca gcaggagcaa ggtaaagtct aggtccagct
     6301 tgaggattcc actctccgag tctaggatgt cctccaacaa gaacaagctg ttgtcctgga
     6361 ggaagctgtc ccttaggaac cacgatctga accttaacat gtccaggagg aacagcagca
     6421 ccagctgcac cagcaccacc tggagcagca gcatgcatca caacagtctg tctaggtcta
     6481 gcgaaagcag cctgttggtg aacgtaagaa gggagctgct gagcagcaca aacagttcta
     6541 ggctgagatg agtgcttggc gaatccagct tgttgctctt gcttacgcct tccagcctta
     6601 gaagatctct gaggagcaac accaggagga gcagtaggaa gcactcttgg agaaggtgaa
     6661 agccttctag cagagagtcc cacagatcca gtagaagcac ctcccattgt atcgataatt
     6721 gtaaatgtaa ttgtaatgtt gtttgttgtt tgttgttgtt ggtaattgtt gtaaaaatga
     6781 gctcttatac tcgagcgtgt cctctccaaa tgaaatgaac ttccttatat agaggaaggg
     6841 tcttgcgaag gatagtggga ttgtgcgtca tcccttacgt cagtggagat gtcacatcaa
     6901 tccacttgct ttgtagacgt ggttggaacc tcttcttttt ccacgatgct cctcgtgggt
     6961 gggggtccat ctttgggacc actgtcggca gagagatctt gaatgatagc ctttccttta
     7021 tcgcaatgat ggcatttgta ggagccacct tccttttcta ctgtcctttc gatgaagtga
     7081 cagatagctg ggcaatggaa tccgaggagg tttcccgaaa ttatcctttg ttgaaaagtc
     7141 tcaatagccc tttgatcttc tgagactgta tctttgacat ttttggagta gaccagagtg
     7201 tcgtgctcca ccatgttgac ctccgcaagg ttttgacggg tttactagaa ttcgagctcg
     7261 gagcggagaa ttaagggagt cacgttatga cccccgccga tgacgcggga caagccgttt
     7321 tacgtttgga actgacagaa ccgcaacgat tgaaggagcc actcagccgc gggtttctgg
     7381 agtttaatga gctaagcaca tacgtcagaa accattattg cgcgttcaaa agtcgcctaa
     7441 ggtcactatc agctagcaaa tatttcttgt caaaaatgct ccactgacgt tccataaatt
     7501 cccctcggta tccaattaga gtctcatatt cactcgactt ttacaacaat taccaacaac
     7561 aacaaacaac aaacaacatt acaattacta tttacaatta tccatggttg aacaagatgg
     7621 attgcacgca ggttctccgg ccgcttgggt ggagaggcta ttcggctatg actgggcaca
     7681 acagacaatc ggctgctctg atgccgccgt gttccggctg tcagcgcagg ggcgcccggt
     7741 tctttttgtc aagaccgacc tgtccggtgc cctgaatgaa ctgcaggacg aggcagcgcg
     7801 gctatcgtgg ctggccacga cgggcgttcc ttgcgcagct gtgctcgacg ttgtcactga
     7861 agcgggaagg gactggctgc tattgggcga agtgccgggg caggatctcc tgtcatctca
     7921 ccttgctcct gccgagaaag tatccatcat ggctgatgca atgcggcggc tgcatacgct
     7981 tgatccggct acctgcccat tcgaccacca agcgaaacat cgcatcgagc gagcacgtac
     8041 tcggatggaa gccggtcttg tcgatcagga tgatctggac gaagagcatc aggggctcgc
     8101 gccagccgaa ctgttcgcca ggctcaaggc gcgcatgccc gacggcgagg atctcgtcgt
     8161 gactcatggc gatgcctgct tgccgaatat catggtggaa aatggccgct tttctggatt
     8221 catcgactgt ggccggctgg gtgtggcgga ccgctatcag gacatagcgt tggctacccg
     8281 tgatattgct gaagagcttg gcggcgaatg ggctgaccgc ttcctcgtgc tttacggtat
     8341 cgccgctccc gattcgcagc gcatcgcctt ctatcgcctt cttgacgagt tcttctgagc
     8401 gggactctgg ggttcgctgc tttaatgaga tatgcgagac gcctatgatc gcatgatatt
     8461 tgctttcaat tctgttgtgc acgttgtaaa aaacctgagc atgtgtagct cagatcctta
     8521 ccgccggttt cggttcattc taatgaatat atcacccgtt actatcgtat ttttatgaat
     8581 aatattctcc gttcaattta ctgattgtac cctactactt atatgtacaa tattaaaatg
     8641 aaaacaatat attgtgctga ataggtttat agcgacatct atgatagagc gccacaataa
     8701 caaacaattg cgttttatta ttacaaatcc aattttaaaa aaagcggcag aaccggtcaa
     8761 acctaaaaga ctgattacat aaatcttatt caaatttcaa aaggccccag gggctagtat
     8821 ctacgacaca ccgagcggcg aactaataac gttcactgaa gggaactccg gttccccgcc
     8881 ggcgcgcatg ggtgagattc cttgaagttg agtattggcc gtccgctcta ccgaaagtta
     8941 cgggcaccat tcaacccggt ccagcacggc ggccgggtaa ccgacttgct gccccgagaa
     9001 ttatgcagca tttttttggt gtatgtgggc cccaaatgaa gtgcaggtca aaccttgaca
     9061 gtgacgacaa atcgttgggc gggtccaggg cgaattttgc gacaacatgt cgaggctcag
     9121 ccgctttacg aggatgcaca tgtgaccgag ggacacgaag tgatccgttt aaactatcag
     9181 tgtttgacag gatatattgg cgggtaaacc taagagaaaa gagcgtttat tagaataatc
     9241 ggatatttaa aagggcgtga aaaggtttat ccgttcgtcc atttgtatgt gcatgccaac
     9301 cacagggttc ccctcgggag tcagccgtgc ggctgcatga aatcctggcc ggtttgtctg
     9361 atgccaagct ggcggcctgg ccggccagct tggccgctga agaaaccgag cgccgccgtc
     9421 taaaaaggtg atgtgtattt gagtaaaaca gcttgcgtca tgcggtcgct gcgtatatga
     9481 tgcgatgagt aaataaacaa atacgcaagg ggaacgcatg aaggttatcg ctgtacttaa
     9541 ccagaaaggc gggtcaggca agacgaccat cgcaacccat ctagcccgcg ccctgcaact
     9601 cgccggggcc gatgttctgt tagtcgattc cgatccccag ggcagtgccc gcgattgggc
     9661 ggccgtgcgg gaagatcaac cgctaaccgt tgtcggcatc gaccgcccga cgattgaccg
     9721 cgacgtgaag gccatcggcc ggcgcgactt cgtagtgatc gacggagcgc cccaggcggc
     9781 ggacttggct gtgtccgcga tcaaggcagc cgacttcgtg ctgattccgg tgcagccaag
     9841 cccttacgac atatgggcca ccgccgacct ggtggagctg gttaagcagc gcattgaggt
     9901 cacggatgga aggctacaag cggcctttgt cgtgtcgcgg gcgatcaaag gcacgcgcat
     9961 cggcggtgag gttgccgagg cgctggccgg gtacgagctg cccattcttg agtcccgtat
    10021 cacgcagcgc gtgagctacc caggcactgc cgccgccggc acaaccgttc ttgaatcaga
    10081 acccgagggc gacgctgccc gcgaggtcca ggcgctggcc gctgaaatta aatcaaaact
    10141 catttgagtt aatgaggtaa agagaaaatg agcaaaagca caaacacgct aagtgccggc
    10201 cgtccgagcg cacgcagcag caaggctgca acgttggcca gcctggcaga cacgccagcc
    10261 atgaagcggg tcaactttca gttgccggcg gaggatcaca ccaagctgaa gatgtacgcg
    10321 gtacgccaag gcaagaccat taccgagctg ctatctgaat acatcgcgca gctaccagag
    10381 taaatgagca aatgaataaa tgagtagatg aattttagcg gctaaaggag gcggcatgga
    10441 aaatcaagaa caaccaggca ccgacgccgt ggaatgcccc atgtgtggag gaacgggcgg
    10501 ttggccaggc gtaagcggct gggttgtctg ccggccctgc aatggcactg gaacccccaa
    10561 gcccgaggaa tcggcgtgac ggtcgcaaac catccggccc ggtacaaatc ggcgcggcgc
    10621 tgggtgatga cctggtggag aagttgaagg ccgcgcaggc cgcccagcgg caacgcatcg
    10681 aggcagaagc acgccccggt gaatcgtggc aagcggccgc tgatcgaatc cgcaaagaat
    10741 cccggcaacc gccggcagcc ggtgcgccgt cgattaggaa gccgcccaag ggcgacgagc
    10801 aaccagattt tttcgttccg atgctctatg acgtgggcac ccgcgatagt cgcagcatca
    10861 tggacgtggc cgttttccgt ctgtcgaagc gtgaccgacg agctggcgag gtgatccgct
    10921 acgagcttcc agacgggcac gtagaggttt ccgcagggcc ggccggcatg gccagtgtgt
    10981 gggattacga cctggtactg atggcggttt cccatctaac cgaatccatg aaccgatacc
    11041 gggaagggaa gggagacaag cccggccgcg tgttccgtcc acacgttgcg gacgtactca
    11101 agttctgccg gcgagccgat ggcggaaagc agaaagacga cctggtagaa acctgcattc
    11161 ggttaaacac cacgcacgtt gccatgcagc gtacgaagaa ggccaagaac ggccgcctgg
    11221 tgacggtatc cgagggtgaa gccttgatta gccgctacaa gatcgtaaag agcgaaaccg
    11281 ggcggccgga gtacatcgag atcgagctag ctgattggat gtaccgcgag attacagaag
    11341 gcaagaaccc ggacgtgctg acggttcacc ccgattactt tttgatcgat cccggcatcg
    11401 gccgttttct ctaccgcctg gcacgccgcg ccgcaggcaa ggcagaagcc agatggttgt
    11461 tcaagacgat ctacgaacgc agtggcagcg ccggagagtt caagaagttc tgtttcaccg
    11521 tgcgcaagct gatcgggtca aatgacctgc cggagtacga tttgaaggag gaggcggggc
    11581 aggctggccc gatcctagtc atgcgctacc gcaacctgat cgagggcgaa gcatccgccg
    11641 gttcctaatg tacggagcag atgctagggc aaattgccct agcaggggaa aaaggtcgaa
    11701 aaagcttctt tcctgtggat agcacgtaca ttgggaaccc aaagccgtac attgggaacc
    11761 ggaacccgta cattgggaac ccaaagccgt acattgggaa ccggtcacac atgtaagtga
    11821 ctgatataaa agagaaaaaa ggcgattttt ccgcctaaaa ctctttaaaa cttattaaaa
    11881 ctcttaaaac ccgcctggcc tgtgcataac tgtctggcca gcgcacagcc gaacagctgc
    11941 aaaaagcgcc cacatcaagg ctccgagtgc gcggaacccc tatttgttta tttttctaaa
    12001 tacattcaaa tatgtatccg ctcatgagac aataaccctg ataaatgctt caataatatt
    12061 gaaaaaggaa gagtatggct aaaatgagaa tatcaccgga attgaaaaaa ctgatcgaaa
    12121 aataccgctg cgtaaaagat acggaaggaa tgtctcctgc taaggtatat aagctggtgg
    12181 gagaaaatga aaacctatat ttaaaaatga cggacagccg gtataaaggg accacctatg
    12241 atgtggaacg ggaaaaggac atgatgctat ggctggaagg aaagctgcct gttccaaagg
    12301 tcctgcactt tgaacggcat gatggctgga gcaatctgct catgagtgag gccgatggcg
    12361 tcctttgctc ggaagagtat gaagatgaac aaagccctga aaagattatc gagctgtatg
    12421 cggagtgcat caggctcttt cactccatcg acatatcgga ttgtccctat acgaatagct
    12481 tagacagccg cttagccgaa ttggattact tactgaataa cgatctggcc gatgtggatt
    12541 gcgaaaactg ggaagaggac actccattta aagatccgcg cgagctgtat gattttttaa
    12601 agacggaaaa gcccgaagag gaacttgtct tttcccacgg cgacctggga gacagcaaca
    12661 tctttgtgaa agatggcaaa gtaagtggct ttattgatct tgggagaagc ggcagggcgg
    12721 acaagtggta tgacattgcc ttctgcgtcc ggtcgctcag ggaggatatc ggggaagaac
    12781 agtatgtcga gctatttttt gacttactgg ggatcaagcc tgattgggag aaaataaaat
    12841 attatatttt actggatgaa ttgttttagc tgtcagacca agtttactca tatatacttt
    12901 agattgattt aaaacttcat ttttaattta aaaggatcta ggtgaagatc ctttttgata
    12961 atctcatgac caaaatccct taacgtgagt tttcgttcca ctgagcgtca gaccccgtag
    13021 aaaagatcaa aggatcttct tgagatcctt tttttctgcg cgtaatctgc tgcttgcaaa
    13081 caaaaaaacc accgctacca gcggtggttt gtttgccgga tcaagagcta ccaactcttt
    13141 ttccgaaggt aactggcttc agcagagcgc agataccaaa tactgttctt ctagtgtagc
    13201 cgtagttagg ccaccacttc aagaactctg tagcaccgcc tacatacctc gctctgctaa
    13261 tcctgttacc agtggctgct gccagtggcg ataagtcgtg tcttaccggg ttggactcaa
    13321 gacgatagtt accggataag gcgcagcggt cgggctgaac ggggggttcg tgcacacagc
    13381 ccagcttgga gcgaacgacc tacaccgaac tgagatacct acagcgtgag ctatgagaaa
    13441 gcgccacgct tcccgaaggg agaaaggcgg acaggtatcc ggtaagcggc agggtcggaa
    13501 caggagagcg cacgagggag cttccagggg gaaacgcctg gtatctttat agtcctgtcg
    13561 ggtttcgcca cctctgactt gagcgtcgat ttttgtgatg ctcgtcaggg gggcggagcc
    13621 tatggaaaaa cgccagcaac gcggcctttt tacggttcct gctcggatct gttggaccgg
    13681 acagtagtca tggttgatgg gctgcctgta tcgagtggtg attttgtgcc gagctgccgg
    13741 tcggggagct gttggctggc tggtggcagg atatattgtg gtgtaaacaa attgacgctt
    13801 agacaactta ataacacatt gcggacgttt ttaatgtact ggggtt
//
