# Supplementary material for: SAGA1 and SAGA2 promote starch formation around proto-pyrenoids in Arabidopsis chloroplasts
Source: Proc Natl Acad Sci U S A. 2024 Jan 19;121(4):e2311013121. doi: 10.1073/pnas.2311013121 (PMC10823261; doi:10.1073/pnas.2311013121)
Supplement: Supplementary file 8 — Dataset S07 (GB) [file pnas.2311013121.sd07.gb]

LOCUS       Dataset_S07_pnas       16321 bp DNA     circular SYN 29-DEC-2023
DEFINITION  synthetic circular DNA.
ACCESSION   .
VERSION     .
KEYWORDS    .
SOURCE      synthetic DNA construct
  ORGANISM  synthetic DNA construct
REFERENCE   1  (bases 1 to 16321)
  AUTHORS   Nicky Atkinson
  TITLE     Direct Submission
  JOURNAL   Exported Dec 29, 2023 from SnapGene Viewer 7.1.1
            https://www.snapgene.com
COMMENT     Sequence Label: L2.173 SAGA2-mNeon
FEATURES             Location/Qualifiers
     source          1..16321
                     /mol_type="other DNA"
                     /organism="recombinant plasmid"
     misc_feature    10..161
                     /label=RB (similar to pICSL4723)
     misc_feature    28..52
                     /label=Actual RB
                     /label=RB T-DNA repeat
                     /note="right border repeat from nopaline C58 T-DNA"
     CDS             1382..2011
                     /codon_start=1
                     /product="stability protein from the Pseudomonas plasmid
                     pVS1 (Heeb et al., 2000)"
                     /label=pVS1 StaA
                     /translation="MKVIAVLNQKGGSGKTTIATHLARALQLAGADVLLVDSDPQGSAR
                     DWAAVREDQPLTVVGIDRPTIDRDVKAIGRRDFVVIDGAPQAADLAVSAIKAADFVLIP
                     VQPSPYDIWATADLVELVKQRIEVTDGRLQAAFVVSRAIKGTRIGGEVAEALAGYELPI
                     LESRITQRVSYPGTAAAGTTVLESEPEGDAAREVQALAAEIKSKLI"
     CDS             2445..3512
                     /codon_start=1
                     /product="replication protein from the Pseudomonas plasmid
                     pVS1 (Heeb et al., 2000)"
                     /label=pVS1 RepA
                     /translation="GRKPSGPVQIGAALGDDLVEKLKAAQAAQRQRIEAEARPGESWQA
                     AADRIRKESRQPPAAGAPSIRKPPKGDEQPDFFVPMLYDVGTRDSRSIMDVAVFRLSKR
                     DRRAGEVIRYELPDGHVEVSAGPAGMASVWDYDLVLMAVSHLTESMNRYREGKGDKPGR
                     VFRPHVADVLKFCRRADGGKQKDDLVETCIRLNTTHVAMQRTKKAKNGRLVTVSEGEAL
                     ISRYKIVKSETGRPEYIEIELADWMYREITEGKNPDVLTVHPDYFLIDPGIGRFLYRLA
                     RRAAGKAEARWLFKTIYERSGSAGEFKKFCFTVRKLIGSNDLPEYDLKEEAGQAGPILV
                     MRYRNLIEGEASAGS"
     rep_origin      3578..3772
                     /label=pVS1 oriV
                     /note="origin of replication for the Pseudomonas plasmid
                     pVS1 (Heeb et al., 2000)"
     misc_feature    4116..4256
                     /label=bom
                     /note="basis of mobility region from pBR322"
     rep_origin      complement(4442..5030)
                     /direction=LEFT
                     /label=ori
                     /note="high-copy-number ColE1/pMB1/pBR322/pUC origin of 
                     replication"
     CDS             complement(5274..6065)
                     /codon_start=1
                     /gene="aadA"
                     /product="aminoglycoside adenylyltransferase (Murphy,
                     1985)"
                     /label=SmR
                     /note="confers resistance to spectinomycin and
                     streptomycin"
                     /translation="MGEAVIAEVSTQLSEVVGVIERHLEPTLLAVHLYGSAVDGGLKPH
                     SDIDLLVTVTVRLDETTRRALINDLLETSASPGESEILRAVEVTIVVHDDIIPWRYPAK
                     RELQFGEWQRNDILAGIFEPATIDIDLAILLTKAREHSVALVGPAAEELFDPVPEQDLF
                     EALNETLTLWNSPPDWAGDERNVVLTLSRIWYSAVTGKIAPKDVAADWAMERLPAQYQP
                     VILEARQAYLGQEEDRLASRADQLEEFVHYVKGEITKVVGK"
     misc_feature    6524..6670
                     /label=LB (similar to pICSL4723)
     misc_feature    6593..6617
                     /label=Actual LB
                     /label=LB T-DNA repeat
                     /note="left border repeat from nopaline C58 T-DNA"
     promoter        6692..7121
                     /label=35S pro short (no BsaI and BpiI)
                     /label=35S\pro\short\(no\BsaI\and\BpiI)
                     /note="/vntifkey=29"
     5'UTR           7138..7199
                     /label=Omega leader
                     /label=Omega\leader
                     /note="/vntifkey=52"
     CDS             7209..12661
                     /codon_start=1
                     /label=SAGA2
                     /translation="MGGASTGSVGLSARRLSPSPRVLPTAPPGVAPQRSSKAGRRKQEQ
                     QAGFAKHSSQPRTVCAAQQLPSYVHQQAAFARPRQTVVMHAAAPGGAGAAGAAVPPGHV
                     KVQIVVPKGQLPPGQQLVLVGGHPRLGEWNPQAGPRLYLAPAGNAHRTEVVLPTDTPIA
                     AKLVLMQDGLPIHWETGGDRMLLLAAPPASSAVSYGYLVMCDFEDTNRTHAMLWPPPAL
                     PRAPGTTLVQWTLRSTGLPPPPPGSPEPVPVLTGSAAELGAWEPSQGVPLRRDPGAAGC
                     FTARAALRMDRQPLNAKLVLVAAGAGAAGTTAVWEPGADRVLGHATNPAAGPDRMLLYV
                     MDWGVPNSGPIELELPPQAQQQQPQQQQEAAPAGYDTAAVAAAPGMPGGRSVSPTRGPA
                     GLPPPPAVPPPTPAAAAAAAALQQQSDLAAVRKMVEKAAQRGKPLPQAQFTPSTFVPPT
                     YAPSGSASAGGAPDPSLPAPQAPPQQQSHPQQPPQPQQQQQQQQPQAAAAKPADAILKA
                     FDSMISQQSGASVDERERAAEEVARAFDEAREARRSRSSSPTATGSSSSRSGSPATGQR
                     SANDGWRAAAAASGGGGGGGRGLPPPQPPSLDMMGGVVEVLDSFDPDEEEVHVMYGSGR
                     VSKHGSGAGGSASDSEGGETVTKANWREALAAAHDAGSDGEEAAVARSSSPARAGAGWP
                     RATSPGARATSPGRSQPVAAALAAEHARMADLERQHMEAMEAARQAAQDAQRQVESQLA
                     ARAALEAERVAEYESAMAALKAQVEAAQAEAAANRLALETMGQQLEASRGREQDLSGEL
                     GLMQSRLAEAARSHNSNSDAVNALESALQAARSQYQGALAEMQRADAAGSYSLRLLERL
                     EAAYTGAVDQYEDLEKELVAAKNAQAQSESMLAAMEAQVATSMKLAGSVQVYEKQVAVL
                     QEQLQMSAEAHEAELGALQGQLASVEARASQTEDLYESMLKEMKSALDDALAREQVLHR
                     ELSSMQSRAEEFQRQVEKAAAGMGESTRQEEALRKEVARLRRVIEQYKEYLEEHDGELG
                     RSLEREEALDAQLSSLQAVVSQQESQLRGALERQQALSAELEEQRRTADEYQAKLEEQQ
                     RELAEAAAKQAAMNERADSMTREMGRLQELTESYKAKLEASQSEVEAAAAREKAAVAAA
                     RAAGEREGDLLGRVEKLQANIASYKSKLQEQERSLSTAAQRESSLQAALAEQEVERVAL
                     AEQLHDAVETITSQKQVLENATAAQEEVLVMAQQVQTLQVELSAERNRHTEEMQQVQMA
                     LDEATTANKERLQVIGGSGGGLPGSTSASASGSASGSTSASGTTAALQPSASAGSSAKA
                     DSDELFAADDAMASGGEIDYDQAEFEMQKAVLKAEYEVKVTALKEALAVVKNALAPGAV
                     KRPTAAAPMPPARAAAPAPAPPAAARPAPPQAERREQPPIPAPQPPQPQAQPQAQVQPK
                     AEKPQEKPAAAAPPPAPAPAPAKTKPDWREQAQAPVQAAAAAPVQAAAKPAEAAAAPAT
                     ASTKPEAPKPAPAASSSAPSSTTSGADSRSPSPRTLAWREAAEAQEREQESKRVQEEQA
                     RIAAVAEEARRAEDEFRKKHADDVPAGGRGKTLREIINMTATERAAVVQETESLPRAAS
                     PARNASENARMRGWPVRIADMCPEDKEQQEQGEGGAKAERESERGQAAGSGKRSESSER
                     SERSESSRASPSKGKGNRWANLANGESAGAAASAASSSSSAAAAAEKPQERQRGSGSNT
                     SSSNGASSNGASSSRNGTHAAGEDVREVGKDDAAEAGRSASGRRNASPVRRTAIPANWR
                     DA"
     misc_feature    12666..12701
                     /label=Flexible linker
     misc_feature    12702..13412
                     /label=mNeon
     misc_feature    13417..13666
                     /label=HSP ter + 3'U
     CDS             13670
                     /codon_start=1
                     /label=GCTT
                     /note="/vntifkey=4"
                     /translation=""
     terminator      13671..13933
                     /label=nost
                     /note="/vntifkey=43"
     promoter        13983..14328
                     /label=Olesin pro
     misc_feature    14329..14396
                     /label=Olesin 5'UTR
     CDS             join(14397..14749,14990..15155)
                     /codon_start=1
                     /label=Olesin
                     /translation="MADTARGTHHDIIGRDQYPMMGRDRDQYQMSGRGSDYSKSRQIAK
                     AATAVTAGGSLLVLSSLTLVGTVIALTVATPLLVIFSPILVPALITVALLITGFLSSGG
                     FGIAAITVFSWIYKYATGEHPQGSDKLDSARMKLGSKAQDLKDRAQYYGQQHTGGEHDR
                     DRTRGGQHTT"
     CDS             15156..15851
                     /codon_start=1
                     /translation="MSELIKENMHMKLYMEGTVNNHHFKCTSEGEGKPYEGTQTMRIKV
                     VEGGPLPFAFDILATSFMYGSRTFINHTQGIPDFFKQSFPEGFTWERVTTYEDGGVLTA
                     TQDTSLQDGCLIYNVKIRGVNFPSNGPVMQKKTLGWEANTEMLYPADGGLEGRSDMALK
                     LVGGGHLICNFKTTYRSKKPAKNLKMPGVYYVDHRLERIKEADKETYVEQHEVAVARYC
                     DLPSKLGHK"
     terminator      15856..16293
                     /label=Olesin ter
     misc_feature    16302..16321
                     /label=EL3
                     /note="/vntifkey=21"
ORIGIN
        1 gggacttcag tttaaactat cagtgtttga caggatatat tggcgggtaa acctaagaga
       61 aaagagcgtt tattagaata acggatattt aaaagggcgt gaaaaggttt atccgttcgt
      121 ccatttgtat gtgcatgcca accacagggt tcccctcggg atcaaagtac tttaaagtac
      181 tttaaagtac tttaaagtac tttgatccaa cccctccgct gctatagtgc agtcggcttc
      241 tgacgttcag tgcagccgtc ttgtgaaaac gacatgtcgc acaagtccta agttacgcga
      301 caggctgccg ccctgccctt ttcctggcgt tttcttgtcg cgtgttttag tcgcataaag
      361 tagaatactt gcgactagaa ccggagacat tacgccatga acaagagcgc cgccgctggc
      421 ctgctgggct atgcccgcgt cagcaccgac gaccaggact tgaccaacca acgggccgaa
      481 ctgcacgcgg ccggctgcac caagctgttt tccgagaaga tcaccggcac caggcgcgac
      541 cgcccggagc tggccaggat gcttgaccac ctacgccctg gcgacgttgt gacagtgacc
      601 aggctagacc gcctggcccg cagcacccgc gacctactgg acattgccga gcgcatccag
      661 gaggccggcg cgggcctgcg tagcctggca gagccgtggg ccgacaccac cacgccggcc
      721 ggccgcatgg tgttgaccgt gttcgccggc attgccgagt tcgagcgttc cctaatcatc
      781 gaccgcaccc ggagcgggcg cgaggccgcc aaggcccgag gcgtgaagtt tggcccccgc
      841 cctaccctca ccccggcaca gatcgcgcac gcccgcgagc tgatcgacca ggaaggccgc
      901 accgtgaaag aggcggctgc actgcttggc gtgcatcgct cgaccctgta ccgcgcactt
      961 gagcgcagcg aggaagtgac gcccaccgag gccaggcggc gcggtgcctt ccgtgaggac
     1021 gcattgaccg aggccgacgc cctggcggcc gccgagaatg aacgccaaga ggaacaagca
     1081 tgaaaccgca ccaggacggc caggacgaac cgtttttcat taccgaagag atcgaggcgg
     1141 agatgatcgc ggccgggtac gtgttcgagc cgcccgcgca cgtctcaacc gtgcggctgc
     1201 atgaaatcct ggccggtttg tctgatgcca agctggcggc ctggccggcc agcttggccg
     1261 ctgaagaaac cgagcgccgc cgtctaaaaa ggtgatgtgt atttgagtaa aacagcttgc
     1321 gtcatgcggt cgctgcgtat atgatgcgat gagtaaataa acaaatacgc aaggggaacg
     1381 catgaaggtt atcgctgtac ttaaccagaa aggcgggtca ggcaagacga ccatcgcaac
     1441 ccatctagcc cgcgccctgc aactcgccgg ggccgatgtt ctgttagtcg attccgatcc
     1501 ccagggcagt gcccgcgatt gggcggccgt gcgggaagat caaccgctaa ccgttgtcgg
     1561 catcgaccgc ccgacgattg accgcgacgt gaaggccatc ggccggcgcg acttcgtagt
     1621 gatcgacgga gcgccccagg cggcggactt ggctgtgtcc gcgatcaagg cagccgactt
     1681 cgtgctgatt ccggtgcagc caagccctta cgacatatgg gccaccgccg acctggtgga
     1741 gctggttaag cagcgcattg aggtcacgga tggaaggcta caagcggcct ttgtcgtgtc
     1801 gcgggcgatc aaaggcacgc gcatcggcgg tgaggttgcc gaggcgctgg ccgggtacga
     1861 gctgcccatt cttgagtccc gtatcacgca gcgcgtgagc tacccaggca ctgccgccgc
     1921 cggcacaacc gttcttgaat cagaacccga gggcgacgct gcccgcgagg tccaggcgct
     1981 ggccgctgaa attaaatcaa aactcatttg agttaatgag gtaaagagaa aatgagcaaa
     2041 agcacaaaca cgctaagtgc cggccgtccg agcgcacgca gcagcaaggc tgcaacgttg
     2101 gccagcctgg cagacacgcc agccatgaag cgggtcaact ttcagttgcc ggcggaggat
     2161 cacaccaagc tgaagatgta cgcggtacgc caaggcaaga ccattaccga gctgctatct
     2221 gaatacatcg cgcagctacc agagtaaatg agcaaatgaa taaatgagta gatgaatttt
     2281 agcggctaaa ggaggcggca tggaaaatca agaacaacca ggcaccgacg ccgtggaatg
     2341 ccccatgtgt ggaggaacgg gcggttggcc aggcgtaagc ggctgggttg tctgccggcc
     2401 ctgcaatggc actggaaccc ccaagcccga ggaatcggcg tgacggtcgc aaaccatccg
     2461 gcccggtaca aatcggcgcg gcgctgggtg atgacctggt ggagaagttg aaggccgcgc
     2521 aggccgccca gcggcaacgc atcgaggcag aagcacgccc cggtgaatcg tggcaagcgg
     2581 ccgctgatcg aatccgcaaa gaatcccggc aaccgccggc agccggtgcg ccgtcgatta
     2641 ggaagccgcc caagggcgac gagcaaccag attttttcgt tccgatgctc tatgacgtgg
     2701 gcacccgcga tagtcgcagc atcatggacg tggccgtttt ccgtctgtcg aagcgtgacc
     2761 gacgagctgg cgaggtgatc cgctacgagc ttccagacgg gcacgtagag gtttccgcag
     2821 ggccggccgg catggccagt gtgtgggatt acgacctggt actgatggcg gtttcccatc
     2881 taaccgaatc catgaaccga taccgggaag ggaagggaga caagcccggc cgcgtgttcc
     2941 gtccacacgt tgcggacgta ctcaagttct gccggcgagc cgatggcgga aagcagaaag
     3001 acgacctggt agaaacctgc attcggttaa acaccacgca cgttgccatg cagcgtacga
     3061 agaaggccaa gaacggccgc ctggtgacgg tatccgaggg tgaagccttg attagccgct
     3121 acaagatcgt aaagagcgaa accgggcggc cggagtacat cgagatcgag ctagctgatt
     3181 ggatgtaccg cgagatcaca gaaggcaaga acccggacgt gctgacggtt caccccgatt
     3241 actttttgat cgatcccggc atcggccgtt ttctctaccg cctggcacgc cgcgccgcag
     3301 gcaaggcaga agccagatgg ttgttcaaga cgatctacga acgcagtggc agcgccggag
     3361 agttcaagaa gttctgtttc accgtgcgca agctgatcgg gtcaaatgac ctgccggagt
     3421 acgatttgaa ggaggaggcg gggcaggctg gcccgatcct agtcatgcgc taccgcaacc
     3481 tgatcgaggg cgaagcatcc gccggttcct aatgtacgga gcagatgcta gggcaaattg
     3541 ccctagcagg ggaaaaaggt cgaaaaggta tctttcctgt ggatagcacg tacattggga
     3601 acccaaagcc gtacattggg aaccggaacc cgtacattgg gaacccaaag ccgtacattg
     3661 ggaaccggtc acacatgtaa gtgactgata taaaagagaa aaaaggcgat ttttccgcct
     3721 aaaactcttt aaaacttatt aaaactctta aaacccgcct ggcctgtgca taactgtctg
     3781 gccagcgcac agccgaagag ctgcaaaaag cgcctaccct tcggtcgctg cgctccctac
     3841 gccccgccgc ttcgcgtcgg cctatcgcgg ccgctggccg ctcaaaaatg gctggcctac
     3901 ggccaggcaa tctaccaggg cgcggacaag ccgcgccgtc gccactcgac cgccggcgcc
     3961 cacatcaagg caccctgcct cgcgcgtttc ggtgatgacg gtgaaaacct ctgacacatg
     4021 cagctcccgg agacggtcac agcttgtctg taagcggatg ccgggagcag acaagcccgt
     4081 cagggcgcgt cagcgggtgt tggcgggtgt cggggcgcag ccatgaccca gtcacgtagc
     4141 gatagcggag tgtatactgg cttaactatg cggcatcaga gcagattgta ctgagagtgc
     4201 accatatgcg gtgtgaaata ccgcacagat gcgtaaggag aaaataccgc atcaggcgct
     4261 cttccgcttc ctcgctcact gactcgctgc gctcggtcgt tcggctgcgg cgagcggtat
     4321 cagctcactc aaaggcggta atacggttat ccacagaatc aggggataac gcaggaaaga
     4381 acatgtgagc aaaaggccag caaaaggcca ggaaccgtaa aaaggccgcg ttgctggcgt
     4441 ttttccatag gctccgcccc cctgacgagc atcacaaaaa tcgacgctca agtcagaggt
     4501 ggcgaaaccc gacaggacta taaagatacc aggcgtttcc ccctggaagc tccctcgtgc
     4561 gctctcctgt tccgaccctg ccgcttaccg gatacctgtc cgcctttctc ccttcgggaa
     4621 gcgtggcgct ttctcatagc tcacgctgta ggtatctcag ttcggtgtag gtcgttcgct
     4681 ccaagctggg ctgtgtgcac gaaccccccg ttcagcccga ccgctgcgcc ttatccggta
     4741 actatcgtct tgagtccaac ccggtaagac acgacttatc gccactggca gcagccactg
     4801 gtaacaggat tagcagagcg aggtatgtag gcggtgctac agagttcttg aagtggtggc
     4861 ctaactacgg ctacactaga aggacagtat ttggtatctg cgctctgctg aagccagtta
     4921 ccttcggaaa aagagttggt agctcttgat ccggcaaaca aaccaccgct ggtagcggtg
     4981 gtttttttgt ttgcaagcag cagattacgc gcagaaaaaa aggatctcaa gaagatcctt
     5041 tgatcttttc tacggggtct gacgctcagt ggaacgaaaa ctcacgttaa gggattttgg
     5101 tcatgcatga tatatctccc aatttgtgta gggcttatta tgcacgctta aaaataataa
     5161 aagcagactt gacctgatag tttggctgtg agcaattatg tgcttagtgc atctaatcgc
     5221 ttgagttaac gccggcgaag cggcgtcggc ttgaacgaat ttctagctag acattatttg
     5281 ccgactacct tggtgatctc gcctttcacg tagtggacaa attcttccaa ctgatctgcg
     5341 cgcgaggcca agcgatcttc ttcttgtcca agataagcct gtctagcttc aagtatgacg
     5401 ggctgatact gggccggcag gcgctccatt gcccagtcgg cagcgacatc cttcggcgcg
     5461 attttgccgg ttactgcgct gtaccaaatg cgggacaacg taagcactac atttcgctca
     5521 tcgccagccc agtcgggcgg cgagttccat agcgttaagg tttcatttag cgcctcaaat
     5581 agatcctgtt caggaaccgg atcaaagagt tcctccgccg ctggacctac caaggcaacg
     5641 ctatgttctc ttgcttttgt cagcaagata gccagatcaa tgtcgatcgt ggctggctcg
     5701 aagatacctg caagaatgtc attgcgctgc cattctccaa attgcagttc gcgcttagct
     5761 ggataacgcc acggaatgat gtcgtcgtgc acaacaatgg tgacttctac agcgcggaga
     5821 atctcgctct ctccagggga agccgaagtt tccaaaaggt cgttgatcaa agctcgccgc
     5881 gttgtttcat caagccttac ggtcaccgta accagcaaat caatatcact gtgtggcttc
     5941 aggccgccat ccactgcgga gccgtacaaa tgtacggcca gcaacgtcgg ttcgagatgg
     6001 cgctcgatga cgccaactac ctctgatagt tgagtcgata cttcggcgat caccgcttcc
     6061 cccatgatgt ttaactttgt tttagggcga ctgccctgct gcgtaacatc gttgctgctc
     6121 cataacatca aacatcgacc cacggcgtaa cgcgcttgct gcttggatgc ccgaggcata
     6181 gactgtaccc caaaaaaaca tgtcataaca agaagccatg aaaaccgcca ctgcgccgtt
     6241 accaccgctg cgttcggtca aggttctgga ccagttgcgt gacggcagtt acgctacttg
     6301 cattacagct tacgaaccga acgaggctta tgtccactgg gttcgtgccc gaattgatca
     6361 caggcagcaa cgctctgtca tcgttacaat caacatgcta ccctccgcga gatcatccgt
     6421 gtttcaaacc cggcagctta gttgccgttc ttccgaatag catcggtaac atgagcaaag
     6481 tctgccgcct tacaacggct ctcccgctga cgccgtcccg gactgatggg ctgcctgtat
     6541 cgagtggtga ttttgtgccg agctgccggt cggggagctg ttggctggct ggtggcagga
     6601 tatattgtgg tgtaaacaaa ttgacgctta gacaacttaa taacacattg cggacgtttt
     6661 taatgtactg aattatgccg aattcggatc cggaggtcaa catggtggag cacgacactc
     6721 tggtctactc caaaaatgtc aaagatacag tctcagaaga tcaaagggct attgagactt
     6781 ttcaacaaag gataatttcg ggaaacctcc tcggattcca ttgcccagct atctgtcact
     6841 tcatcgaaag gacagtagaa aaggaaggtg gctcctacaa atgccatcat tgcgataaag
     6901 gaaaggctat cattcaagat ctctctgccg acagtggtcc caaagatgga cccccaccca
     6961 cgaggagcat cgtggaaaaa gaagaggttc caaccacgtc tacaaagcaa gtggattgat
     7021 gtgacatctc cactgacgta agggatgacg cacaatccca ctatccttcg caagaccctt
     7081 cctctatata aggaagttca tttcatttgg agaggacacg ctcgagtata agagctcatt
     7141 tttacaacaa ttaccaacaa caacaaacaa caaacaacat tacaattaca tttacaatta
     7201 tcgatacaat gggaggtgct tctactggat ctgtgggact ctctgctaga aggctttcac
     7261 cttctccaag agtgcttcct actgctcctc ctggtgttgc tcctcagaga tcttctaagg
     7321 ctggaaggcg taagcaagag caacaagctg gattcgccaa gcactcatct cagcctagaa
     7381 ctgtttgtgc tgctcagcag ctcccttctt acgttcacca acaggctgct ttcgctagac
     7441 ctagacagac tgttgtgatg catgctgctg ctccaggtgg tgctggtgca gctggtgctg
     7501 ctgttcctcc tggacatgtt aaggttcaga tcgtggttcc taagggacag cttcctccag
     7561 gacaacagct tgttcttgtt ggaggacatc ctagactcgg agagtggaat cctcaagctg
     7621 gacctagact ttaccttgct cctgctggaa acgctcacag aactgaagtt gtgctcccta
     7681 ctgatacccc gatcgctgct aagcttgtgc ttatgcaaga tggactccct atccactggg
     7741 agactggtgg tgatagaatg cttcttttgg cagctcctcc ggcttcttct gctgtttctt
     7801 acggatacct cgtgatgtgc gatttcgagg ataccaacag aacccacgct atgctttggc
     7861 cacctcctgc tttgcctaga gcacctggaa ctactcttgt tcagtggacc ctcagatcta
     7921 caggattgcc tcctcctcca cctggatctc cagaacctgt tcctgttctt actggttctg
     7981 ctgctgaact tggagcttgg gaaccttctc aaggtgtgcc tcttagaaga gatcctggcg
     8041 ctgctggatg tttcactgct agagctgctc tcagaatgga taggcagcct cttaacgcta
     8101 agctcgtttt ggttgctgct ggcgctggtg ccgcaggtac tactgctgtt tgggaaccag
     8161 gtgctgatag agttctcgga catgctacta atcctgctgc tggacctgat aggatgctcc
     8221 tctatgttat ggattggggc gtgccaaact ctggacctat tgagcttgaa cttcctccac
     8281 aggctcaaca acaacagcct cagcaacagc aagaagcagc tcctgcaggt tatgatactg
     8341 ctgctgtggc tgctgcacct ggtatgcctg gtggaagatc tgtttctcct actagaggac
     8401 ctgctggact tccacctcct ccagctgtac ctcctcctac tccggctgct gctgccgcag
     8461 ctgctgcatt gcaacaacaa tctgatctcg ctgccgtgag gaagatggtt gaaaaggctg
     8521 ctcaaagggg aaagccattg cctcaagctc agttcacacc ttctactttc gtgcctccta
     8581 cctacgctcc ttctggatct gcttctgctg gtggggctcc tgatccttct ttgcctgctc
     8641 cacaagctcc tccacaacag caatctcatc ctcaacaacc acctcagcct caacagcaac
     8701 agcaacaaca gcagccgcaa gctgctgctg ctaagcctgc tgatgctatc cttaaggcct
     8761 tcgacagcat gatctctcag cagtctggtg cttcagtgga tgagagagaa agggctgctg
     8821 aggaagtggc tagagctttt gatgaagcta gagaggctag gcgtagccgt tcttcttctc
     8881 caactgctac cgggtcatcc tcttctagat ctggatcacc agctaccgga cagaggtctg
     8941 ctaatgatgg ttggagagct gcagccgctg caagcggagg cggcggaggt ggtggtagag
     9001 gacttcctcc gcctcaacct ccttctcttg atatgatggg aggtgtggtt gaggtgctcg
     9061 attctttcga tcctgacgag gaagaggtgc acgtgatgta tggatctggg agagttagca
     9121 agcacggaag cggagctggt ggatcagcta gtgattctga aggtggtgag actgtgacca
     9181 aggctaattg gagagaagct cttgcagctg ctcacgatgc tggatctgat ggtgaagaag
     9241 ctgccgttgc taggtcatct tctccagcaa gagccggtgc tggatggcct agagctactt
     9301 ctcctggtgc tagagcaaca tctccgggaa gatctcaacc tgttgctgca gctttggctg
     9361 cagagcatgc tagaatggct gatctcgaga gacagcacat ggaagctatg gaagcagcta
     9421 gacaagctgc acaggatgct cagagacaag ttgagtctca gcttgcagct agggctgctt
     9481 tggaagctga aagagttgct gagtacgaga gcgctatggc tgctcttaag gctcaagttg
     9541 aagctgctca agctgaggca gctgctaaca gacttgctct tgagactatg ggacagcagc
     9601 tcgaagcttc tagaggaaga gaacaggacc tctctggtga gcttggactc atgcaatcaa
     9661 gattggcaga ggctgctcgt agccacaact ctaactctga tgctgttaac gctctcgagt
     9721 ctgctctcca ggctgctaga tctcaatacc aaggtgctct cgctgagatg caaagggctg
     9781 atgctgctgg tagctactct cttagactcc ttgagagact cgaggctgct tacactggtg
     9841 ctgttgatca gtacgaggac ctcgagaaag aactcgtggc tgctaagaat gctcaggccc
     9901 aatctgagtc tatgctcgct gcaatggaag ctcaagtggc gacttctatg aagctcgctg
     9961 gttctgttca ggtgtacgag aagcaagttg ctgtgctcca agagcagttg cagatgtctg
    10021 ctgaagctca tgaagctgag ttgggtgctc tccaaggaca gttggcttca gttgaggcta
    10081 gggcttctca gactgaggat ctctacgagt ccatgctcaa agagatgaag tccgctctcg
    10141 atgacgctct tgctcgtgag caagttctcc acagagaact ctcgtctatg cagtctagag
    10201 ccgaagagtt ccaaaggcaa gttgagaaag ctgccgctgg aatgggagag tctactagac
    10261 aagaagaggc cctcagaaaa gaggtggcaa gactcagaag agtgatcgag cagtacaaag
    10321 aatacctcga ggaacacgac ggtgagttgg gaagatcact tgaacgtgaa gaggctcttg
    10381 acgcccagct ttcttcattg caagctgtgg tgtctcagca agagtctcag ttgagaggtg
    10441 ctcttgaaag acagcaggct ctctctgcag aactcgaaga acagagaaga accgctgatg
    10501 agtaccaggc aaagctggaa gaacaacaga gagagttggc tgaagcggct gctaaacaag
    10561 cagctatgaa tgagagggcc gactctatga ctcgtgagat gggtagactt caagagctga
    10621 ccgagagcta caaggcaaag ttggaggctt cacagtctga ggttgaagcc gctgctgcca
    10681 gagaaaaggc agctgttgcc gctgctcgtg ctgctgggga aagagaaggg gatcttcttg
    10741 gaagagttga gaagctccag gccaacattg ccagctacaa gtccaaactc caagaacaag
    10801 agcgttccct ctctaccgct gcacaaagag agtcatctct tcaggctgca cttgctgagc
    10861 aagaggtgga acgtgttgct ttggcagagc aacttcatga cgctgtcgag actatcacca
    10921 gccaaaagca ggttttggag aacgctactg ctgcccaaga ggaagtgctt gttatggctc
    10981 aacaggtgca gactctccag gttgaacttt ctgctgagcg taacagacac accgaagaga
    11041 tgcagcaagt tcagatggct cttgatgagg ctaccaccgc caacaaagaa agactccaag
    11101 tgatcggagg atctggtggt ggacttcctg gttctacttc tgcttcagct agcggatcag
    11161 cttctggtag tactagcgct tctggaacaa ctgctgcctt gcagccttct gctagtgctg
    11221 gatcatctgc taaggccgat tctgacgaac ttttcgctgc tgatgatgcc atggctagcg
    11281 gaggtgagat cgattacgat caggctgagt tcgagatgca gaaggcagtt ttgaaggcag
    11341 agtacgaggt taaggtgacg gctctcaaag aggcactcgc tgttgttaag aacgctttgg
    11401 ctcctggggc tgttaagcgt ccaactgcag ctgcccctat gcctcctgct agggcagccg
    11461 ctcctgctcc tgcacctcca gccgcagcaa gaccagctcc acctcaggct gaaagaagag
    11521 agcaacctcc tattccagct cctcagccac cacaacctca agcacaacca caggcacaag
    11581 tgcaacctaa ggctgagaaa cctcaagaaa agccagccgc cgcagctccg cctccagcgc
    11641 ctgcgccagc tccagctaaa actaagcctg attggaggga acaagctcag gctcctgttc
    11701 aggccgctgc cgccgcacct gtacaagccg cagctaaacc tgcagaggcg gctgcggctc
    11761 ctgctacagc ttctacaaag cctgaagctc ctaagccggc tccagctgct tcatcttctg
    11821 ctcctagttc tactacctct ggggctgatt ctcgttctcc atctcctaga acactcgctt
    11881 ggagagaggc tgcggaggct caagaaagag aacaagaatc caagagggtg caagaggaac
    11941 aggctagaat cgctgctgtc gctgaagaag cacgtagagc tgaagatgag ttccgtaaaa
    12001 agcacgctga tgacgttcca gctggtggta ggggaaagac tctcagggaa atcatcaaca
    12061 tgaccgctac cgaacgtgct gcagtggttc aagaaactga gtctctccca agagctgcct
    12121 ctccagctag aaatgcttct gagaacgctc gtatgagagg atggcctgtt aggatcgctg
    12181 atatgtgccc tgaggacaaa gagcagcaag aacaaggcga aggtggtgct aaagctgaga
    12241 gagaatctga gagaggacag gctgcaggat ctggaaagag atctgaaagc tctgagaggt
    12301 ccgagaggtc tgaatcttct agggcaagcc cgtctaaagg taagggaaac agatgggcta
    12361 acctcgctaa tggtgaatct gctggggctg ccgcttcggc tgcttctagt tcatctagtg
    12421 ccgccgctgc agctgaaaag ccacaagaaa gacaacgagg cagcgggtct aacacctctt
    12481 cttctaacgg tgcctcttcc aacggggctt cttcatctag aaacggtact cacgctgctg
    12541 gtgaggatgt gagagaagtt ggaaaggatg atgccgctga agctggtaga tctgcctctg
    12601 gaagaagaaa cgcttctcct gttaggcgta ctgctatccc tgctaattgg cgtgatgctc
    12661 tttcgggatc cgctggctcc gctgctggtt ctggcgaatt catggtttcg aaaggagagg
    12721 aggataatat ggctagcctc ccagcgaccc acgaactgca tatttttggc agcattaatg
    12781 gcgttgactt tgatatggtg gggcagggaa cagggaaccc taacgatggc tatgaggagc
    12841 tcaatctcaa gagtacaaaa ggagatttgc aattttcacc ttggatcctg gttccgcata
    12901 ttggctacgg ctttcatcaa tacttgcctt atccggacgg catgtccccg ttccaagctg
    12961 cgatggtgga tggttctggg taccaggtgc accgtactat gcagtttgag gacggtgcct
    13021 cactgacggt caactataga tatacttatg aaggctcaca cattaagggt gaggcccaag
    13081 ttaaaggaac agggtttcct gcggatggac cggtaatgac aaacagttta accgctgcgg
    13141 actggtgtcg ctcgaaaaaa acatacccaa acgataaaac gatcatctcg accttcaaat
    13201 ggagctatac tacgggcaac ggcaaacgct atcgttccac agcacgcacg acttatacgt
    13261 ttgctaaacc gatggccgca aactacctca aaaatcaacc tatgtacgtg ttcagaaaaa
    13321 ccgagttaaa acattcaaaa acggaactta attttaaaga gtggcaaaag gcgtttacag
    13381 acgtgatggg tatggatgaa ctctataagt gagcttatat gaagatgaag atgaaatatt
    13441 tggtgtgtca aataaaaagc ttgtgtgctt aagtttgtgt ttttttcttg gcttgttgtg
    13501 ttatgaattt gtggcttttt ctaatattaa atgaatgtaa gatctcatta taatgaataa
    13561 acaaatgttt ctataatcca ttgtgaatgt tttgttggat ctcttctgca gcatataact
    13621 actgtatgtg ctatggtatg gactatggaa tatgattaaa gataagagat gtcaagcaga
    13681 tcgttcaaac atttggcaat aaagtttctt aagattgaat cctgttgccg gtcttgcgat
    13741 gattatcata taatttctgt tgaattacgt taagcatgta ataattaaca tgtaatgcat
    13801 gacgttattt atgagatggg tttttatgat tagagtcccg caattataca tttaatacgc
    13861 gatagaaaac aaaatatagc gcgcaaacta ggataaatta tcgcgcgcgg tgtcatctat
    13921 gttactagat cgacgctgca aggttttgac gggtttacta gaattcgagc tcggagttct
    13981 agaatgtcgc ggaacaaatt ttaaaactaa atcctaaatt tttctaattt tgttgccaat
    14041 agtggatatg tgggccgtat agaaggaatc tattgaaggc ccaaacccat actgacgagc
    14101 ccaaaggttc gttttgcgtt ttatgtttcg gttcgatgcc aacgccacat tctgagctag
    14161 gcaaaaaaca aacgtgtctt tgaatagact cctctcgtta acacatgcag cggctgcatg
    14221 gtgacgccat taacacgtgg cctacaattg catgatgtct ccattgacac gtgacttctc
    14281 gtctcctttc ttaatatatc taacaaacac tcctacctct tccaaaatat atacacatct
    14341 ttttgatcaa tctctcattc aaaatctcat tctctctagt aaacaagaac aaaaaaatgg
    14401 cggatacagc tagaggaacc catcacgata tcatcggcag agatcagtac ccgatgatgg
    14461 gccgagatcg tgaccagtac cagatgtccg gacgaggatc tgactactcc aagtctaggc
    14521 agattgctaa agctgcaact gctgtcacag ctggtggttc cctccttgtt ctctccagcc
    14581 ttacccttgt tggaactgtc atagctttga ctgttgcaac acctctgctc gttatcttca
    14641 gcccaatcct tgtcccggct ctcatcacag ttgcactcct catcaccggt tttctttcct
    14701 ctggagggtt tggcattgcc gctataaccg ttttctcttg gatttacaag taagcacaca
    14761 tttatcatct tacttcataa ttttgtgcaa tatgtgcatg catgtgttga gccagtagct
    14821 ttggatcaat ttttttggtc gaataacaaa tgtaacaata agaaattgca aattctaggg
    14881 aacatttggt taactaaata cgaaatttga cctagctagc ttgaatgtgt ctgtgtatat
    14941 catctatata ggtaaaatgc ttggtatgat acctattgat tgtgaatagg tacgcaacgg
    15001 gagagcaccc acagggatca gacaagttgg acagtgcaag gatgaagttg ggaagcaaag
    15061 ctcaggatct gaaagacaga gctcagtact acggacagca acatactggt ggggaacatg
    15121 accgtgaccg tactcgtggt ggccagcaca ctactatgag cgagctgatt aaggagaaca
    15181 tgcacatgaa gctgtacatg gagggcaccg tgaacaacca ccacttcaag tgcacatccg
    15241 agggcgaagg caagccctac gagggcaccc agaccatgag aatcaaggtg gtcgagggcg
    15301 gccctctccc cttcgccttc gacatcctgg ctaccagctt catgtacggc agcagaacct
    15361 tcatcaacca cacccagggc atccccgact tctttaagca gtccttccct gagggcttca
    15421 catgggagag agtcaccaca tacgaagatg ggggcgtgct gaccgctacc caggacacca
    15481 gcctccagga cggctgcctc atctacaacg tcaagatcag aggggtgaac ttcccatcca
    15541 acggccctgt gatgcagaag aaaacactcg gctgggaggc caacaccgag atgctgtacc
    15601 ccgctgacgg cggcctggaa ggcagaagcg acatggccct gaagctcgtg ggcgggggcc
    15661 acctgatctg caacttcaag accacataca gatccaagaa acccgctaag aacctcaaga
    15721 tgcccggcgt ctactatgtg gaccacagac tggaaagaat caaggaggcc gacaaagaaa
    15781 cctacgtcga gcagcacgag gtggctgtgg ccagatactg cgacctccct agcaaactgg
    15841 ggcacaagtg agcttacccc actgatgtca tcgtcatagt ccaataactc caatgtcggg
    15901 gagttagttt atgaggaata aagtgtttag aatttgatca gggggagata ataaaagccg
    15961 agtttgaatc tttttgttat aagtaatgtt tatgtgtgtt tctatatgtt gtcaaatggt
    16021 accatgtttt ttttcctctc tttttgtaac ttgcaagtgt tgtgttgtac tttatttggc
    16081 ttctttgtaa gttggtaacg gtggtctata tatggaaaag gtcttgtttt gttaaactta
    16141 tgttagttaa ctggattcgt ctttaaccac aaaaagtttt caataagcta caaatttaga
    16201 cacgcaagcc gatgcagtca ttagtacata tatttattgc aagtgattac atggcaaccc
    16261 aaacttcaaa aacagtaggt tgctccattt agtcgcttta cgaggatgca catgtgaccg
    16321 a
//
