# Supplementary material for: SAGA1 and SAGA2 promote starch formation around proto-pyrenoids in Arabidopsis chloroplasts
Source: Proc Natl Acad Sci U S A. 2024 Jan 19;121(4):e2311013121. doi: 10.1073/pnas.2311013121 (PMC10823261; doi:10.1073/pnas.2311013121)
Supplement: Supplementary file 9 — Dataset S08 (GB) [file pnas.2311013121.sd08.gb]

LOCUS       pnas.2311013121.       25582 bp DNA     circular UNA 29-DEC-2023
DEFINITION  synthetic circular DNA.
ACCESSION   .
VERSION     .
KEYWORDS    .
SOURCE      synthetic DNA construct
  ORGANISM  synthetic DNA construct
REFERENCE   1  (bases 1 to 25582)
  AUTHORS   Nicky Atkinson
  TITLE     Direct Submission
  JOURNAL   Exported Dec 29, 2023 from SnapGene Viewer 7.1.1
            https://www.snapgene.com
COMMENT     Sequence Label: L2.177 SAGA2-mCherry, EPYC1-GFP, SAGA1
FEATURES             Location/Qualifiers
     source          1..25582
                     /mol_type="other DNA"
                     /organism="recombinant plasmid"
     misc_feature    10..161
                     /label=RB (similar to pICSL4723)
     misc_feature    28..52
                     /label=Actual RB
     CDS             1382..2011
                     /codon_start=1
                     /product="stability protein from the Pseudomonas plasmid
                     pVS1 (Heeb et al., 2000)"
                     /label=pVS1 StaA
                     /translation="MKVIAVLNQKGGSGKTTIATHLARALQLAGADVLLVDSDPQGSAR
                     DWAAVREDQPLTVVGIDRPTIDRDVKAIGRRDFVVIDGAPQAADLAVSAIKAADFVLIP
                     VQPSPYDIWATADLVELVKQRIEVTDGRLQAAFVVSRAIKGTRIGGEVAEALAGYELPI
                     LESRITQRVSYPGTAAAGTTVLESEPEGDAAREVQALAAEIKSKLI"
     CDS             2445..3512
                     /codon_start=1
                     /product="replication protein from the Pseudomonas plasmid
                     pVS1 (Heeb et al., 2000)"
                     /label=pVS1 RepA
                     /translation="GRKPSGPVQIGAALGDDLVEKLKAAQAAQRQRIEAEARPGESWQA
                     AADRIRKESRQPPAAGAPSIRKPPKGDEQPDFFVPMLYDVGTRDSRSIMDVAVFRLSKR
                     DRRAGEVIRYELPDGHVEVSAGPAGMASVWDYDLVLMAVSHLTESMNRYREGKGDKPGR
                     VFRPHVADVLKFCRRADGGKQKDDLVETCIRLNTTHVAMQRTKKAKNGRLVTVSEGEAL
                     ISRYKIVKSETGRPEYIEIELADWMYREITEGKNPDVLTVHPDYFLIDPGIGRFLYRLA
                     RRAAGKAEARWLFKTIYERSGSAGEFKKFCFTVRKLIGSNDLPEYDLKEEAGQAGPILV
                     MRYRNLIEGEASAGS"
     rep_origin      3578..3772
                     /label=pVS1 oriV
                     /note="origin of replication for the Pseudomonas plasmid
                     pVS1 (Heeb et al., 2000)"
     misc_feature    4116..4256
                     /label=bom
                     /note="basis of mobility region from pBR322"
     rep_origin      complement(4442..5030)
                     /direction=LEFT
                     /label=ori
                     /note="high-copy-number ColE1/pMB1/pBR322/pUC origin of 
                     replication"
     CDS             complement(5274..6065)
                     /codon_start=1
                     /gene="aadA"
                     /product="aminoglycoside adenylyltransferase (Murphy,
                     1985)"
                     /label=SmR
                     /note="confers resistance to spectinomycin and
                     streptomycin"
                     /translation="MGEAVIAEVSTQLSEVVGVIERHLEPTLLAVHLYGSAVDGGLKPH
                     SDIDLLVTVTVRLDETTRRALINDLLETSASPGESEILRAVEVTIVVHDDIIPWRYPAK
                     RELQFGEWQRNDILAGIFEPATIDIDLAILLTKAREHSVALVGPAAEELFDPVPEQDLF
                     EALNETLTLWNSPPDWAGDERNVVLTLSRIWYSAVTGKIAPKDVAADWAMERLPAQYQP
                     VILEARQAYLGQEEDRLASRADQLEEFVHYVKGEITKVVGK"
     misc_feature    6524..6670
                     /label=LB (similar to pICSL4723)
     misc_feature    6593..6617
                     /label=Actual LB
     terminator      6696..6958
                     /label=nost
                     /note="/vntifkey=43"
     misc_feature    6963..7180
                     /label=35St
                     /label=35S ter (from Diamos et al 2018)
     CDS             complement(7185..7895)
                     /codon_start=1
                     /label=C terminal mCherry tag - whole coding sequence
                     /label=C terminal mCherry tag - whole coding sequence of
                     mCherry gene derived from Discosoma sp.
                     /translation="MVSKGEEDNMAIIKEFMRFKVHMEGSVNGHEFEIEGEGEGRPYEG
                     TQTAKLKVTKGGPLPFAWDILSPQFMYGSKAYVKHPADIPDYLKLSFPEGFKWERVMNF
                     EDGGVVTVTQDSSLQDGEFIYKVKLRGTNFPSDGPVMQKKTMGWEASSERMYPEDGALK
                     GEIKQRLKLKDGGHYDAEVKTTYKAKKPVQLPGAYNVNIKLDITSHNEDYTIVEQYERA
                     EGRHSTGGMDELYK"
     CDS             complement(7936..13388)
                     /codon_start=1
                     /label=SAGA2
                     /translation="MGGASTGSVGLSARRLSPSPRVLPTAPPGVAPQRSSKAGRRKQEQ
                     QAGFAKHSSQPRTVCAAQQLPSYVHQQAAFARPRQTVVMHAAAPGGAGAAGAAVPPGHV
                     KVQIVVPKGQLPPGQQLVLVGGHPRLGEWNPQAGPRLYLAPAGNAHRTEVVLPTDTPIA
                     AKLVLMQDGLPIHWETGGDRMLLLAAPPASSAVSYGYLVMCDFEDTNRTHAMLWPPPAL
                     PRAPGTTLVQWTLRSTGLPPPPPGSPEPVPVLTGSAAELGAWEPSQGVPLRRDPGAAGC
                     FTARAALRMDRQPLNAKLVLVAAGAGAAGTTAVWEPGADRVLGHATNPAAGPDRMLLYV
                     MDWGVPNSGPIELELPPQAQQQQPQQQQEAAPAGYDTAAVAAAPGMPGGRSVSPTRGPA
                     GLPPPPAVPPPTPAAAAAAAALQQQSDLAAVRKMVEKAAQRGKPLPQAQFTPSTFVPPT
                     YAPSGSASAGGAPDPSLPAPQAPPQQQSHPQQPPQPQQQQQQQQPQAAAAKPADAILKA
                     FDSMISQQSGASVDERERAAEEVARAFDEAREARRSRSSSPTATGSSSSRSGSPATGQR
                     SANDGWRAAAAASGGGGGGGRGLPPPQPPSLDMMGGVVEVLDSFDPDEEEVHVMYGSGR
                     VSKHGSGAGGSASDSEGGETVTKANWREALAAAHDAGSDGEEAAVARSSSPARAGAGWP
                     RATSPGARATSPGRSQPVAAALAAEHARMADLERQHMEAMEAARQAAQDAQRQVESQLA
                     ARAALEAERVAEYESAMAALKAQVEAAQAEAAANRLALETMGQQLEASRGREQDLSGEL
                     GLMQSRLAEAARSHNSNSDAVNALESALQAARSQYQGALAEMQRADAAGSYSLRLLERL
                     EAAYTGAVDQYEDLEKELVAAKNAQAQSESMLAAMEAQVATSMKLAGSVQVYEKQVAVL
                     QEQLQMSAEAHEAELGALQGQLASVEARASQTEDLYESMLKEMKSALDDALAREQVLHR
                     ELSSMQSRAEEFQRQVEKAAAGMGESTRQEEALRKEVARLRRVIEQYKEYLEEHDGELG
                     RSLEREEALDAQLSSLQAVVSQQESQLRGALERQQALSAELEEQRRTADEYQAKLEEQQ
                     RELAEAAAKQAAMNERADSMTREMGRLQELTESYKAKLEASQSEVEAAAAREKAAVAAA
                     RAAGEREGDLLGRVEKLQANIASYKSKLQEQERSLSTAAQRESSLQAALAEQEVERVAL
                     AEQLHDAVETITSQKQVLENATAAQEEVLVMAQQVQTLQVELSAERNRHTEEMQQVQMA
                     LDEATTANKERLQVIGGSGGGLPGSTSASASGSASGSTSASGTTAALQPSASAGSSAKA
                     DSDELFAADDAMASGGEIDYDQAEFEMQKAVLKAEYEVKVTALKEALAVVKNALAPGAV
                     KRPTAAAPMPPARAAAPAPAPPAAARPAPPQAERREQPPIPAPQPPQPQAQPQAQVQPK
                     AEKPQEKPAAAAPPPAPAPAPAKTKPDWREQAQAPVQAAAAAPVQAAAKPAEAAAAPAT
                     ASTKPEAPKPAPAASSSAPSSTTSGADSRSPSPRTLAWREAAEAQEREQESKRVQEEQA
                     RIAAVAEEARRAEDEFRKKHADDVPAGGRGKTLREIINMTATERAAVVQETESLPRAAS
                     PARNASENARMRGWPVRIADMCPEDKEQQEQGEGGAKAERESERGQAAGSGKRSESSER
                     SERSESSRASPSKGKGNRWANLANGESAGAAASAASSSSSAAAAAEKPQERQRGSGSNT
                     SSSNGASSNGASSSRNGTHAAGEDVREVGKDDAAEAGRSASGRRNASPVRRTAIPANWR
                     DA"
     5'UTR           13398..13459
                     /label=Omega leader
                     /label=Omega\leader
                     /note="/vntifkey=52"
     promoter        complement(13476..13905)
                     /label=35S pro short (no BsaI and BpiI)
                     /label=35S\pro\short\(no\BsaI\and\BpiI)
                     /note="/vntifkey=29"
     promoter        13926..14441
                     /label=CsVMV promoter and 5'UTL
                     /note="/vntifkey=29"
     misc_feature    14443..14613
                     /label=RbcS1A TP
     misc_feature    14614..15489
                     /label=mEPYC1
     CDS             join(15490..15867,16057..16392)
                     /codon_start=1
                     /label=coding sequence turbo GFP from Pontellina pluma
                     /label=coding sequence turbo GFP from Pontellina plumata 
                     interrupted by an intron from the U5 small nuclear 
                     ribonucleoprotein component gene Arabidopsis thaliana
                     /translation="RGSGSESDESGLPAMEIECRITGTLNGVEFELVGGGEGTPEQGRM
                     TNKMKSTKGALTFSPYLLSHVMGYGFYHFGTYPSGYENPFLHAINNGGYTNTRIEKYED
                     GGVLHVSFSYRYEAGRVIGDFKVMGTGFPEDSVIFTDKIIRSNATVEHLHPMGDNDLDG
                     SFTRTFSLRDGGYYSSVVDSHMHFKSAIHPSILQNGGPMFAFRRVEEDHSNTELGIVEY
                     QHAFKTPDADAGEE*"
     misc_feature    16397..16646
                     /label=HSP ter + 3'U
     terminator      16651..16913
                     /label=nost
                     /note="/vntifkey=43"
     terminator      16938..17651
                     /label=ocst
                     /note="/vntifkey=43"
     misc_feature    17658..22544
                     /label=SAGA1
                     /label=SAGA
     5'UTR           22554..22615
                     /label=Omega leader
                     /label=Omega\leader
                     /note="/vntifkey=52"
     promoter        complement(22632..23061)
                     /label=35S pro short (no BsaI and BpiI)
                     /label=35S\pro\short\(no\BsaI\and\BpiI)
                     /note="/vntifkey=29"
     misc_feature    23084..23237
                     /label=Transcription Blocker
     promoter        23244..23589
                     /label=Promoter of Olesin gene from A. thaliana
     misc_feature    23590..23657
                     /label=5'UTR of Olesin gene from A. thaliana
                     /label=nonstandard type: 5'_UTR
     CDS             join(23658..24010,24251..24416)
                     /codon_start=1
                     /label=Coding sequence of Olesin gene from A. thaliana
                     /translation="MADTARGTHHDIIGRDQYPMMGRDRDQYQMSGRGSDYSKSRQIAK
                     AATAVTAGGSLLVLSSLTLVGTVIALTVATPLLVIFSPILVPALITVALLITGFLSSGG
                     FGIAAITVFSWIYKYATGEHPQGSDKLDSARMKLGSKAQDLKDRAQYYGQQHTGGEHDR
                     DRTRGGQHTT"
     CDS             24417..25112
                     /codon_start=1
                     /label=TagRFP -a monomeric red (orange) fluorescent pr
                     /label=TagRFP -a monomeric red (orange) fluorescent protein
                     from Entacmaea quadricolor
                     /translation="MSELIKENMHMKLYMEGTVNNHHFKCTSEGEGKPYEGTQTMRIKV
                     VEGGPLPFAFDILATSFMYGSRTFINHTQGIPDFFKQSFPEGFTWERVTTYEDGGVLTA
                     TQDTSLQDGCLIYNVKIRGVNFPSNGPVMQKKTLGWEANTEMLYPADGGLEGRSDMALK
                     LVGGGHLICNFKTTYRSKKPAKNLKMPGVYYVDHRLERIKEADKETYVEQHEVAVARYC
                     DLPSKLGHK"
     terminator      25117..25554
                     /label=Terminator from A. thaliana olesin gene
     misc_feature    25563..25582
                     /label=EL4
                     /note="/vntifkey=21"
ORIGIN
        1 gggacttcag tttaaactat cagtgtttga caggatatat tggcgggtaa acctaagaga
       61 aaagagcgtt tattagaata acggatattt aaaagggcgt gaaaaggttt atccgttcgt
      121 ccatttgtat gtgcatgcca accacagggt tcccctcggg atcaaagtac tttaaagtac
      181 tttaaagtac tttaaagtac tttgatccaa cccctccgct gctatagtgc agtcggcttc
      241 tgacgttcag tgcagccgtc ttgtgaaaac gacatgtcgc acaagtccta agttacgcga
      301 caggctgccg ccctgccctt ttcctggcgt tttcttgtcg cgtgttttag tcgcataaag
      361 tagaatactt gcgactagaa ccggagacat tacgccatga acaagagcgc cgccgctggc
      421 ctgctgggct atgcccgcgt cagcaccgac gaccaggact tgaccaacca acgggccgaa
      481 ctgcacgcgg ccggctgcac caagctgttt tccgagaaga tcaccggcac caggcgcgac
      541 cgcccggagc tggccaggat gcttgaccac ctacgccctg gcgacgttgt gacagtgacc
      601 aggctagacc gcctggcccg cagcacccgc gacctactgg acattgccga gcgcatccag
      661 gaggccggcg cgggcctgcg tagcctggca gagccgtggg ccgacaccac cacgccggcc
      721 ggccgcatgg tgttgaccgt gttcgccggc attgccgagt tcgagcgttc cctaatcatc
      781 gaccgcaccc ggagcgggcg cgaggccgcc aaggcccgag gcgtgaagtt tggcccccgc
      841 cctaccctca ccccggcaca gatcgcgcac gcccgcgagc tgatcgacca ggaaggccgc
      901 accgtgaaag aggcggctgc actgcttggc gtgcatcgct cgaccctgta ccgcgcactt
      961 gagcgcagcg aggaagtgac gcccaccgag gccaggcggc gcggtgcctt ccgtgaggac
     1021 gcattgaccg aggccgacgc cctggcggcc gccgagaatg aacgccaaga ggaacaagca
     1081 tgaaaccgca ccaggacggc caggacgaac cgtttttcat taccgaagag atcgaggcgg
     1141 agatgatcgc ggccgggtac gtgttcgagc cgcccgcgca cgtctcaacc gtgcggctgc
     1201 atgaaatcct ggccggtttg tctgatgcca agctggcggc ctggccggcc agcttggccg
     1261 ctgaagaaac cgagcgccgc cgtctaaaaa ggtgatgtgt atttgagtaa aacagcttgc
     1321 gtcatgcggt cgctgcgtat atgatgcgat gagtaaataa acaaatacgc aaggggaacg
     1381 catgaaggtt atcgctgtac ttaaccagaa aggcgggtca ggcaagacga ccatcgcaac
     1441 ccatctagcc cgcgccctgc aactcgccgg ggccgatgtt ctgttagtcg attccgatcc
     1501 ccagggcagt gcccgcgatt gggcggccgt gcgggaagat caaccgctaa ccgttgtcgg
     1561 catcgaccgc ccgacgattg accgcgacgt gaaggccatc ggccggcgcg acttcgtagt
     1621 gatcgacgga gcgccccagg cggcggactt ggctgtgtcc gcgatcaagg cagccgactt
     1681 cgtgctgatt ccggtgcagc caagccctta cgacatatgg gccaccgccg acctggtgga
     1741 gctggttaag cagcgcattg aggtcacgga tggaaggcta caagcggcct ttgtcgtgtc
     1801 gcgggcgatc aaaggcacgc gcatcggcgg tgaggttgcc gaggcgctgg ccgggtacga
     1861 gctgcccatt cttgagtccc gtatcacgca gcgcgtgagc tacccaggca ctgccgccgc
     1921 cggcacaacc gttcttgaat cagaacccga gggcgacgct gcccgcgagg tccaggcgct
     1981 ggccgctgaa attaaatcaa aactcatttg agttaatgag gtaaagagaa aatgagcaaa
     2041 agcacaaaca cgctaagtgc cggccgtccg agcgcacgca gcagcaaggc tgcaacgttg
     2101 gccagcctgg cagacacgcc agccatgaag cgggtcaact ttcagttgcc ggcggaggat
     2161 cacaccaagc tgaagatgta cgcggtacgc caaggcaaga ccattaccga gctgctatct
     2221 gaatacatcg cgcagctacc agagtaaatg agcaaatgaa taaatgagta gatgaatttt
     2281 agcggctaaa ggaggcggca tggaaaatca agaacaacca ggcaccgacg ccgtggaatg
     2341 ccccatgtgt ggaggaacgg gcggttggcc aggcgtaagc ggctgggttg tctgccggcc
     2401 ctgcaatggc actggaaccc ccaagcccga ggaatcggcg tgacggtcgc aaaccatccg
     2461 gcccggtaca aatcggcgcg gcgctgggtg atgacctggt ggagaagttg aaggccgcgc
     2521 aggccgccca gcggcaacgc atcgaggcag aagcacgccc cggtgaatcg tggcaagcgg
     2581 ccgctgatcg aatccgcaaa gaatcccggc aaccgccggc agccggtgcg ccgtcgatta
     2641 ggaagccgcc caagggcgac gagcaaccag attttttcgt tccgatgctc tatgacgtgg
     2701 gcacccgcga tagtcgcagc atcatggacg tggccgtttt ccgtctgtcg aagcgtgacc
     2761 gacgagctgg cgaggtgatc cgctacgagc ttccagacgg gcacgtagag gtttccgcag
     2821 ggccggccgg catggccagt gtgtgggatt acgacctggt actgatggcg gtttcccatc
     2881 taaccgaatc catgaaccga taccgggaag ggaagggaga caagcccggc cgcgtgttcc
     2941 gtccacacgt tgcggacgta ctcaagttct gccggcgagc cgatggcgga aagcagaaag
     3001 acgacctggt agaaacctgc attcggttaa acaccacgca cgttgccatg cagcgtacga
     3061 agaaggccaa gaacggccgc ctggtgacgg tatccgaggg tgaagccttg attagccgct
     3121 acaagatcgt aaagagcgaa accgggcggc cggagtacat cgagatcgag ctagctgatt
     3181 ggatgtaccg cgagatcaca gaaggcaaga acccggacgt gctgacggtt caccccgatt
     3241 actttttgat cgatcccggc atcggccgtt ttctctaccg cctggcacgc cgcgccgcag
     3301 gcaaggcaga agccagatgg ttgttcaaga cgatctacga acgcagtggc agcgccggag
     3361 agttcaagaa gttctgtttc accgtgcgca agctgatcgg gtcaaatgac ctgccggagt
     3421 acgatttgaa ggaggaggcg gggcaggctg gcccgatcct agtcatgcgc taccgcaacc
     3481 tgatcgaggg cgaagcatcc gccggttcct aatgtacgga gcagatgcta gggcaaattg
     3541 ccctagcagg ggaaaaaggt cgaaaaggta tctttcctgt ggatagcacg tacattggga
     3601 acccaaagcc gtacattggg aaccggaacc cgtacattgg gaacccaaag ccgtacattg
     3661 ggaaccggtc acacatgtaa gtgactgata taaaagagaa aaaaggcgat ttttccgcct
     3721 aaaactcttt aaaacttatt aaaactctta aaacccgcct ggcctgtgca taactgtctg
     3781 gccagcgcac agccgaagag ctgcaaaaag cgcctaccct tcggtcgctg cgctccctac
     3841 gccccgccgc ttcgcgtcgg cctatcgcgg ccgctggccg ctcaaaaatg gctggcctac
     3901 ggccaggcaa tctaccaggg cgcggacaag ccgcgccgtc gccactcgac cgccggcgcc
     3961 cacatcaagg caccctgcct cgcgcgtttc ggtgatgacg gtgaaaacct ctgacacatg
     4021 cagctcccgg agacggtcac agcttgtctg taagcggatg ccgggagcag acaagcccgt
     4081 cagggcgcgt cagcgggtgt tggcgggtgt cggggcgcag ccatgaccca gtcacgtagc
     4141 gatagcggag tgtatactgg cttaactatg cggcatcaga gcagattgta ctgagagtgc
     4201 accatatgcg gtgtgaaata ccgcacagat gcgtaaggag aaaataccgc atcaggcgct
     4261 cttccgcttc ctcgctcact gactcgctgc gctcggtcgt tcggctgcgg cgagcggtat
     4321 cagctcactc aaaggcggta atacggttat ccacagaatc aggggataac gcaggaaaga
     4381 acatgtgagc aaaaggccag caaaaggcca ggaaccgtaa aaaggccgcg ttgctggcgt
     4441 ttttccatag gctccgcccc cctgacgagc atcacaaaaa tcgacgctca agtcagaggt
     4501 ggcgaaaccc gacaggacta taaagatacc aggcgtttcc ccctggaagc tccctcgtgc
     4561 gctctcctgt tccgaccctg ccgcttaccg gatacctgtc cgcctttctc ccttcgggaa
     4621 gcgtggcgct ttctcatagc tcacgctgta ggtatctcag ttcggtgtag gtcgttcgct
     4681 ccaagctggg ctgtgtgcac gaaccccccg ttcagcccga ccgctgcgcc ttatccggta
     4741 actatcgtct tgagtccaac ccggtaagac acgacttatc gccactggca gcagccactg
     4801 gtaacaggat tagcagagcg aggtatgtag gcggtgctac agagttcttg aagtggtggc
     4861 ctaactacgg ctacactaga aggacagtat ttggtatctg cgctctgctg aagccagtta
     4921 ccttcggaaa aagagttggt agctcttgat ccggcaaaca aaccaccgct ggtagcggtg
     4981 gtttttttgt ttgcaagcag cagattacgc gcagaaaaaa aggatctcaa gaagatcctt
     5041 tgatcttttc tacggggtct gacgctcagt ggaacgaaaa ctcacgttaa gggattttgg
     5101 tcatgcatga tatatctccc aatttgtgta gggcttatta tgcacgctta aaaataataa
     5161 aagcagactt gacctgatag tttggctgtg agcaattatg tgcttagtgc atctaatcgc
     5221 ttgagttaac gccggcgaag cggcgtcggc ttgaacgaat ttctagctag acattatttg
     5281 ccgactacct tggtgatctc gcctttcacg tagtggacaa attcttccaa ctgatctgcg
     5341 cgcgaggcca agcgatcttc ttcttgtcca agataagcct gtctagcttc aagtatgacg
     5401 ggctgatact gggccggcag gcgctccatt gcccagtcgg cagcgacatc cttcggcgcg
     5461 attttgccgg ttactgcgct gtaccaaatg cgggacaacg taagcactac atttcgctca
     5521 tcgccagccc agtcgggcgg cgagttccat agcgttaagg tttcatttag cgcctcaaat
     5581 agatcctgtt caggaaccgg atcaaagagt tcctccgccg ctggacctac caaggcaacg
     5641 ctatgttctc ttgcttttgt cagcaagata gccagatcaa tgtcgatcgt ggctggctcg
     5701 aagatacctg caagaatgtc attgcgctgc cattctccaa attgcagttc gcgcttagct
     5761 ggataacgcc acggaatgat gtcgtcgtgc acaacaatgg tgacttctac agcgcggaga
     5821 atctcgctct ctccagggga agccgaagtt tccaaaaggt cgttgatcaa agctcgccgc
     5881 gttgtttcat caagccttac ggtcaccgta accagcaaat caatatcact gtgtggcttc
     5941 aggccgccat ccactgcgga gccgtacaaa tgtacggcca gcaacgtcgg ttcgagatgg
     6001 cgctcgatga cgccaactac ctctgatagt tgagtcgata cttcggcgat caccgcttcc
     6061 cccatgatgt ttaactttgt tttagggcga ctgccctgct gcgtaacatc gttgctgctc
     6121 cataacatca aacatcgacc cacggcgtaa cgcgcttgct gcttggatgc ccgaggcata
     6181 gactgtaccc caaaaaaaca tgtcataaca agaagccatg aaaaccgcca ctgcgccgtt
     6241 accaccgctg cgttcggtca aggttctgga ccagttgcgt gacggcagtt acgctacttg
     6301 cattacagct tacgaaccga acgaggctta tgtccactgg gttcgtgccc gaattgatca
     6361 caggcagcaa cgctctgtca tcgttacaat caacatgcta ccctccgcga gatcatccgt
     6421 gtttcaaacc cggcagctta gttgccgttc ttccgaatag catcggtaac atgagcaaag
     6481 tctgccgcct tacaacggct ctcccgctga cgccgtcccg gactgatggg ctgcctgtat
     6541 cgagtggtga ttttgtgccg agctgccggt cggggagctg ttggctggct ggtggcagga
     6601 tatattgtgg tgtaaacaaa ttgacgctta gacaacttaa taacacattg cggacgtttt
     6661 taatgtactg aattatgccg aattcggatc cagcgtcgat ctagtaacat agatgacacc
     6721 gcgcgcgata atttatccta gtttgcgcgc tatattttgt tttctatcgc gtattaaatg
     6781 tataattgcg ggactctaat cataaaaacc catctcataa ataacgtcat gcattacatg
     6841 ttaattatta catgcttaac gtaattcaac agaaattata tgataatcat cgcaagaccg
     6901 gcaacaggat tcaatcttaa gaaactttat tgccaaatgt ttgaacgatc tgcttgacat
     6961 ctggatttta gtactggatt ttggttttag gaattagaaa ttttattgat agaagtattt
     7021 tacaaataca aatacatact aagggtttct tatatgctca acacatgagc gaaaccctat
     7081 aggaacccta attcccttat ctgggaacta ctcacacatt attctggaga aaaatagaga
     7141 gagatagatt tgtagagaga gactggtgat ttttgcggac aagctcactt gtacagctcg
     7201 tccatgccgc cggtggagtg gcggccctcg gcgcgttcgt actgttccac gatggtgtag
     7261 tcctcgttgt gggaggtgat gtccaacttg atgttgacgt tgtaggcgcc gggcagctgc
     7321 acgggcttct tggccttgta ggtggtcttg acctcagcgt cgtagtggcc gccgtccttc
     7381 agcttcagcc tctgcttgat ctcgcccttc agggcgccgt cctcggggta catccgctcg
     7441 gaggaggcct cccagcccat ggttttcttc tgcattacgg ggccgtcgga ggggaagttg
     7501 gtgccgcgca gcttcacctt gtagatgaac tcgccgtcct gcagggagga gtcctgggtc
     7561 acggtcacca cgccgccgtc ctcgaagttc atcacgcgct cccacttgaa gccctcgggg
     7621 aaggacagct tcaagtagtc ggggatgtcg gcggggtgct tcacgtaggc cttggagccg
     7681 tacatgaact gaggggacag gatgtcccag gcgaagggca gggggccacc cttggtcacc
     7741 ttcagcttgg cggtctgggt gccctcgtag gggcggccct cgccctcgcc ctcgatctcg
     7801 aactcgtggc cgttcacgga gccctccatg tgcaccttga agcgcatgaa ctccttgatg
     7861 atggccatgt tatcctcctc gcccttgctc accatgaatt cgccagaacc agcagcggag
     7921 ccagcggatc ccgaaagagc atcacgccaa ttagcaggga tagcagtacg cctaacagga
     7981 gaagcgtttc ttcttccaga ggcagatcta ccagcttcag cggcatcatc ctttccaact
     8041 tctctcacat cctcaccagc agcgtgagta ccgtttctag atgaagaagc cccgttggaa
     8101 gaggcaccgt tagaagaaga ggtgttagac ccgctgcctc gttgtctttc ttgtggcttt
     8161 tcagctgcag cggcggcact agatgaacta gaagcagccg aagcggcagc cccagcagat
     8221 tcaccattag cgaggttagc ccatctgttt cccttacctt tagacgggct tgccctagaa
     8281 gattcagacc tctcggacct ctcagagctt tcagatctct ttccagatcc tgcagcctgt
     8341 cctctctcag attctctctc agctttagca ccaccttcgc cttgttcttg ctgctctttg
     8401 tcctcagggc acatatcagc gatcctaaca ggccatcctc tcatacgagc gttctcagaa
     8461 gcatttctag ctggagaggc agctcttggg agagactcag tttcttgaac cactgcagca
     8521 cgttcggtag cggtcatgtt gatgatttcc ctgagagtct ttcccctacc accagctgga
     8581 acgtcatcag cgtgcttttt acggaactca tcttcagctc tacgtgcttc ttcagcgaca
     8641 gcagcgattc tagcctgttc ctcttgcacc ctcttggatt cttgttctct ttcttgagcc
     8701 tccgcagcct ctctccaagc gagtgttcta ggagatggag aacgagaatc agccccagag
     8761 gtagtagaac taggagcaga agatgaagca gctggagccg gcttaggagc ttcaggcttt
     8821 gtagaagctg tagcaggagc cgcagccgcc tctgcaggtt tagctgcggc ttgtacaggt
     8881 gcggcggcag cggcctgaac aggagcctga gcttgttccc tccaatcagg cttagtttta
     8941 gctggagctg gcgcaggcgc tggaggcgga gctgcggcgg ctggcttttc ttgaggtttc
     9001 tcagccttag gttgcacttg tgcctgtggt tgtgcttgag gttgtggtgg ctgaggagct
     9061 ggaataggag gttgctctct tctttcagcc tgaggtggag ctggtcttgc tgcggctgga
     9121 ggtgcaggag caggagcggc tgccctagca ggaggcatag gggcagctgc agttggacgc
     9181 ttaacagccc caggagccaa agcgttctta acaacagcga gtgcctcttt gagagccgtc
     9241 accttaacct cgtactctgc cttcaaaact gccttctgca tctcgaactc agcctgatcg
     9301 taatcgatct cacctccgct agccatggca tcatcagcag cgaaaagttc gtcagaatcg
     9361 gccttagcag atgatccagc actagcagaa ggctgcaagg cagcagttgt tccagaagcg
     9421 ctagtactac cagaagctga tccgctagct gaagcagaag tagaaccagg aagtccacca
     9481 ccagatcctc cgatcacttg gagtctttct ttgttggcgg tggtagcctc atcaagagcc
     9541 atctgaactt gctgcatctc ttcggtgtgt ctgttacgct cagcagaaag ttcaacctgg
     9601 agagtctgca cctgttgagc cataacaagc acttcctctt gggcagcagt agcgttctcc
     9661 aaaacctgct tttggctggt gatagtctcg acagcgtcat gaagttgctc tgccaaagca
     9721 acacgttcca cctcttgctc agcaagtgca gcctgaagag atgactctct ttgtgcagcg
     9781 gtagagaggg aacgctcttg ttcttggagt ttggacttgt agctggcaat gttggcctgg
     9841 agcttctcaa ctcttccaag aagatcccct tctctttccc cagcagcacg agcagcggca
     9901 acagctgcct tttctctggc agcagcggct tcaacctcag actgtgaagc ctccaacttt
     9961 gccttgtagc tctcggtcag ctcttgaagt ctacccatct cacgagtcat agagtcggcc
    10021 ctctcattca tagctgcttg tttagcagcc gcttcagcca actctctctg ttgttcttcc
    10081 agctttgcct ggtactcatc agcggttctt ctctgttctt cgagttctgc agagagagcc
    10141 tgctgtcttt caagagcacc tctcaactga gactcttgct gagacaccac agcttgcaat
    10201 gaagaaagct gggcgtcaag agcctcttca cgttcaagtg atcttcccaa ctcaccgtcg
    10261 tgttcctcga ggtattcttt gtactgctcg atcactcttc tgagtcttgc cacctctttt
    10321 ctgagggcct cttcttgtct agtagactct cccattccag cggcagcttt ctcaacttgc
    10381 ctttggaact cttcggctct agactgcata gacgagagtt ctctgtggag aacttgctca
    10441 cgagcaagag cgtcatcgag agcggacttc atctctttga gcatggactc gtagagatcc
    10501 tcagtctgag aagccctagc ctcaactgaa gccaactgtc cttggagagc acccaactca
    10561 gcttcatgag cttcagcaga catctgcaac tgctcttgga gcacagcaac ttgcttctcg
    10621 tacacctgaa cagaaccagc gagcttcata gaagtcgcca cttgagcttc cattgcagcg
    10681 agcatagact cagattgggc ctgagcattc ttagcagcca cgagttcttt ctcgaggtcc
    10741 tcgtactgat caacagcacc agtgtaagca gcctcgagtc tctcaaggag tctaagagag
    10801 tagctaccag cagcatcagc cctttgcatc tcagcgagag caccttggta ttgagatcta
    10861 gcagcctgga gagcagactc gagagcgtta acagcatcag agttagagtt gtggctacga
    10921 gcagcctctg ccaatcttga ttgcatgagt ccaagctcac cagagaggtc ctgttctctt
    10981 cctctagaag cttcgagctg ctgtcccata gtctcaagag caagtctgtt agcagctgcc
    11041 tcagcttgag cagcttcaac ttgagcctta agagcagcca tagcgctctc gtactcagca
    11101 actctttcag cttccaaagc agccctagct gcaagctgag actcaacttg tctctgagca
    11161 tcctgtgcag cttgtctagc tgcttccata gcttccatgt gctgtctctc gagatcagcc
    11221 attctagcat gctctgcagc caaagctgca gcaacaggtt gagatcttcc cggagatgtt
    11281 gctctagcac caggagaagt agctctaggc catccagcac cggctcttgc tggagaagat
    11341 gacctagcaa cggcagcttc ttcaccatca gatccagcat cgtgagcagc tgcaagagct
    11401 tctctccaat tagccttggt cacagtctca ccaccttcag aatcactagc tgatccacca
    11461 gctccgcttc cgtgcttgct aactctccca gatccataca tcacgtgcac ctcttcctcg
    11521 tcaggatcga aagaatcgag cacctcaacc acacctccca tcatatcaag agaaggaggt
    11581 tgaggcggag gaagtcctct accaccacct ccgccgcctc cgcttgcagc ggctgcagct
    11641 ctccaaccat cattagcaga cctctgtccg gtagctggtg atccagatct agaagaggat
    11701 gacccggtag cagttggaga agaagaacgg ctacgcctag cctctctagc ttcatcaaaa
    11761 gctctagcca cttcctcagc agccctttct ctctcatcca ctgaagcacc agactgctga
    11821 gagatcatgc tgtcgaaggc cttaaggata gcatcagcag gcttagcagc agcagcttgc
    11881 ggctgctgtt gttgctgttg ctgttgaggc tgaggtggtt gttgaggatg agattgctgt
    11941 tgtggaggag cttgtggagc aggcaaagaa ggatcaggag ccccaccagc agaagcagat
    12001 ccagaaggag cgtaggtagg aggcacgaaa gtagaaggtg tgaactgagc ttgaggcaat
    12061 ggctttcccc tttgagcagc cttttcaacc atcttcctca cggcagcgag atcagattgt
    12121 tgttgcaatg cagcagctgc ggcagcagca gccggagtag gaggaggtac agctggagga
    12181 ggtggaagtc cagcaggtcc tctagtagga gaaacagatc ttccaccagg cataccaggt
    12241 gcagcagcca cagcagcagt atcataacct gcaggagctg cttcttgctg ttgctgaggc
    12301 tgttgttgtt gagcctgtgg aggaagttca agctcaatag gtccagagtt tggcacgccc
    12361 caatccataa catagaggag catcctatca ggtccagcag caggattagt agcatgtccg
    12421 agaactctat cagcacctgg ttcccaaaca gcagtagtac ctgcggcacc agcgccagca
    12481 gcaaccaaaa cgagcttagc gttaagaggc tgcctatcca ttctgagagc agctctagca
    12541 gtgaaacatc cagcagcgcc aggatctctt ctaagaggca caccttgaga aggttcccaa
    12601 gctccaagtt cagcagcaga accagtaaga acaggaacag gttctggaga tccaggtgga
    12661 ggaggaggca atcctgtaga tctgagggtc cactgaacaa gagtagttcc aggtgctcta
    12721 ggcaaagcag gaggtggcca aagcatagcg tgggttctgt tggtatcctc gaaatcgcac
    12781 atcacgaggt atccgtaaga aacagcagaa gaagccggag gagctgccaa aagaagcatt
    12841 ctatcaccac cagtctccca gtggataggg agtccatctt gcataagcac aagcttagca
    12901 gcgatcgggg tatcagtagg gagcacaact tcagttctgt gagcgtttcc agcaggagca
    12961 aggtaaagtc taggtccagc ttgaggattc cactctccga gtctaggatg tcctccaaca
    13021 agaacaagct gttgtcctgg aggaagctgt cccttaggaa ccacgatctg aaccttaaca
    13081 tgtccaggag gaacagcagc accagctgca ccagcaccac ctggagcagc agcatgcatc
    13141 acaacagtct gtctaggtct agcgaaagca gcctgttggt gaacgtaaga agggagctgc
    13201 tgagcagcac aaacagttct aggctgagat gagtgcttgg cgaatccagc ttgttgctct
    13261 tgcttacgcc ttccagcctt agaagatctc tgaggagcaa caccaggagg agcagtagga
    13321 agcactcttg gagaaggtga aagccttcta gcagagagtc ccacagatcc agtagaagca
    13381 cctcccattg tatcgataat tgtaaatgta attgtaatgt tgtttgttgt ttgttgttgt
    13441 tggtaattgt tgtaaaaatg agctcttata ctcgagcgtg tcctctccaa atgaaatgaa
    13501 cttccttata tagaggaagg gtcttgcgaa ggatagtggg attgtgcgtc atcccttacg
    13561 tcagtggaga tgtcacatca atccacttgc tttgtagacg tggttggaac ctcttctttt
    13621 tccacgatgc tcctcgtggg tgggggtcca tctttgggac cactgtcggc agagagatct
    13681 tgaatgatag cctttccttt atcgcaatga tggcatttgt aggagccacc ttccttttct
    13741 actgtccttt cgatgaagtg acagatagct gggcaatgga atccgaggag gtttcccgaa
    13801 attatccttt gttgaaaagt ctcaatagcc ctttgatctt ctgagactgt atctttgaca
    13861 tttttggagt agaccagagt gtcgtgctcc accatgttga cctccgcaag aattcaagct
    13921 tggagccaga aggtaattat ccaagatgta gcatcaagaa tccaatgttt acgggaaaaa
    13981 ctatggaagt attatgtaag ctcagcaaga agcagatcaa tatgcggcac atatgcaacc
    14041 tatgttcaaa aatgaagaat gtacagatac aagatcctat actgccagaa tacgaagaag
    14101 aatacgtaga aattgaaaaa gaagaaccag gcgaagaaaa gaatcttgat gacgtaagca
    14161 ctgacgacaa caatgaaaag aagaagataa ggtcggtgat tgtgaaagag acatagagga
    14221 cacatgtaag gtggaaaatg taagggcgga aagtaacctt atcacaaagg aatcttatcc
    14281 cccactactt atccttttat atttttccgt gtcatttttg cccttgagtt ttcctatata
    14341 aggaaccaag ttcggcattt gtgaaaacaa gaaaaaattt ggtgtaagct attttctttg
    14401 aagtactgag gatacaactt cagagaaatt tgtaagtttg taatggcttc ctctatgctc
    14461 tcttccgcta ctatggttgc ctctccggct caggccacta tggtcgctcc tttcaacgga
    14521 cttaagtcct ccgctgcctt cccagccacc cgcaaggcta acaacgacat tacttccatc
    14581 acaagcaacg gcggaagagt taactgcgga ggtgcagcaa gaggatcttg gagagagtca
    14641 tctactgcta cagttcaagc ctcaagagct agtagtgcaa cgaacagagt gagcccaaca
    14701 agaagcgttc tcccagctaa ttggaggcaa gaacttgaat cactcagaaa tggtaacggc
    14761 agctcgtcgg cggcgtcctc tgctcctgct cctgcgagat cgagcagcgc atcgtggcga
    14821 gacgccgctc ctgcatcatc agcgcctgcc agaagtagct cagcttcaaa gaaggccgtt
    14881 actccttcaa gaagtgcctt gccttcaaat tggaagcagg aattggagtc attgagaagc
    14941 tccagccctg caccggcttc atcagcgcca gctccggcca gaagtagttc tgcctcatgg
    15001 agggacgcag cgcctgcatc tagcgctcca gctaggagtt cttccagcaa gaaggccgtc
    15061 actccgtctc gttcagctct gccttctaac tggaaacagg aacttgaatc ccttcgatca
    15121 agcagtccag caccagcttc tagcgcgcca gcaccagcta ggtcatcctc agctagttgg
    15181 agggatgcag ctcctgcttc ttccgcccca gctcgtagct catcggcgag caaaaaagca
    15241 gtcaccccta gtagatcggc ccttccaagt aattggaaac aggagttgga gtcactccga
    15301 tccaacagtc ccgcacctgc aagcagtgcc cctgcacctg ctagatcatc atccgcttcc
    15361 tggagagacg ctcccgcttc gtcatctagt tcctccgctg acaaagccgg aactaatcct
    15421 tggacaggta aaagcaagcc agaaattaag agaacggctc tccctgcaga ctggagaaag
    15481 ggcctttcga gaggatctgg atctgagtct gatgagtctg gacttcctgc tatggaaatc
    15541 gagtgtagaa tcactggaac ccttaacggt gttgagttcg agcttgttgg aggtggtgag
    15601 ggaactcctg agcagggaag aatgactaac aagatgaagt ctaccaaggg tgctcttacc
    15661 ttctctccat accttctttc tcacgttatg ggatacggat tctaccactt cggaacttac
    15721 ccatctggat acgagaaccc tttccttcat gctatcaaca acggtggata caccaacact
    15781 aggatcgaga agtacgagga tggtggtgtt cttcacgtta gcttctctta cagatacgag
    15841 gctggaagag tgatcggaga tttcaaggta agtttctgct tctacctttg atatatatat
    15901 aataattatc attaattagt agtaatataa tatttcaaat atttttttca aaataaaaga
    15961 atgtagtata tagcaattgc ttttctgtag tttataagtg tgtatatttt aatttataac
    16021 ttttctaata tatgaccaaa atttgttgat gtgcaggtta tgggaactgg attccctgag
    16081 gattctgtta tcttcaccga caagatcatc aggtctaacg ctactgttga gcatcttcat
    16141 cctatgggag ataacgatct cgatggatct ttcaccagaa ccttctcact tagagatggt
    16201 ggttactact cttctgtggt ggattctcac atgcacttca agtctgctat ccacccttct
    16261 atccttcaaa acggtggacc tatgttcgct ttcagaagag ttgaggaaga tcactctaac
    16321 accgagcttg gaatcgttga gtaccaacat gctttcaaga cccctgatgc tgatgctggt
    16381 gaggaatgat aagcttatat gaagatgaag atgaaatatt tggtgtgtca aataaaaagc
    16441 ttgtgtgctt aagtttgtgt ttttttcttg gcttgttgtg ttatgaattt gtggcttttt
    16501 ctaatattaa atgaatgtaa gatctcatta taatgaataa acaaatgttt ctataatcca
    16561 ttgtgaatgt tttgttggat ctcttctgca gcatataact actgtatgtg ctatggtatg
    16621 gactatggaa tatgattaaa gataagagat gtcaagcaga tcgttcaaac atttggcaat
    16681 aaagtttctt aagattgaat cctgttgccg gtcttgcgat gattatcata taatttctgt
    16741 tgaattacgt taagcatgta ataattaaca tgtaatgcat gacgttattt atgagatggg
    16801 tttttatgat tagagtcccg caattataca tttaatacgc gatagaaaac aaaatatagc
    16861 gcgcaaacta ggataaatta tcgcgcgcgg tgtcatctat gttactagat cgacgctact
    16921 agaattcgag ctcagcggtc ctgctgagcc tcgacatgtt gtcgcaaaat tcgccctgga
    16981 cccgcccaac gatttgtcgt cactgtcaag gtttgacctg cacttcattt ggggcccaca
    17041 tacaccaaaa aaatgctgca taattctcgg ggcagcaagt cggttacccg gccgccgtgc
    17101 tggaccgggt tgaatggtgc ccgtaacttt cggtagagcg gacggccaat actcaacttc
    17161 aaggaatctc acccatgcgc gccggcgggg aaccggagtt cccttcagtg agcgttatta
    17221 gttcgccgct cggtgtgtcg tagatactag cccctggggc acttttgaaa tttgaataag
    17281 atttatgtaa tcagtctttt aggtttgacc ggttctgccg ctttttttaa aattggattt
    17341 gtaataataa aacgcaattg tttgttattg tggcgctcta tcatagatgt cgctataaac
    17401 ctattcagca caatatattg ttttcatttt aatattgtac atataagtag tagggtacaa
    17461 tcagtaaatt gaacggagaa tattattcat aaaaatacga tagtaacggg tgatatattc
    17521 attagaatga accgaaaccg gcggtaagga tctgagctac acatgctcag gttttttaca
    17581 acgtgcacaa cagaattgaa agcaaatatc atgcgatcat aggcttctcg catatctcat
    17641 taaagcagga caagctgtca cgaacccaag ttttttcgcc aatcgccgaa ggccctacgg
    17701 gttggactgt cgcccgtgcc cctgccccca ccgtctgcat cttttccggc ggcatcaccg
    17761 cctgagacaa gtcgtcgcca atccgcggat gttgatcgcc ccggctgctg aggttgtgct
    17821 ttgctggtcc ctccaccacc gccaccagaa ctagagcctc cagaaccgct tccgcttgat
    17881 gaggaagagg atcctgttga cgttcgagat ctagtgaaca aattatcttt attagaccca
    17941 gcatcttcgt attcggccgc agctgggttg gccgctggtc gacgttgtcg ttgcgctgca
    18001 gcggcagcat catctcgggc ggtagctgcc gcgtccgctg cagccgcgct agacgcagcc
    18061 tcgattgctc cccttggaga tgcaggggcc ggtaacgcat actttgttcc cagagctgac
    18121 atggcgtcca tctccatttc tgctgctcgt agttcgtcca ttaatctctc ttgtgctgat
    18181 tgagctgcta ctccgccacg tcttattaag gttagactct gtcggagggt ccttagggcg
    18241 gctctacttg ctgtggacct actaccgtac tctcggacca tagcggccat tctgccctct
    18301 agctcggctc gcaatctagc agcttcgggg cccgctgccg ccgctccggc accgcctctt
    18361 ggtgactcac ctgattgctg ccctcgcatt tgtgcagcag cctggtttgc cttcgccaaa
    18421 cgctcctgca attctgatac ctgtgccagt cgaacggctt cggattgttg aagagcaact
    18481 tgtagctcag caacctgttg tgcggctgct tcggcccctg ctcccgcccc cttacttgca
    18541 gctgcactgg cggctgctgc ctttttagcc tcggccgcta acgcctcacg ctgggcggcc
    18601 gcaacctccg cgtccctcct tcgagcttcc tgttcgtccg ctagttgggc tgctagacgt
    18661 tccagacgac tttcggatct cttgagttgt tcttgtaatt gtgcttgacg gctctgtgcc
    18721 gcgccaagtt cctcgctcct tttccctccg tcctcggtag ctcgttgcct gtcctggact
    18781 agtgaggaat aacgttgatt aagctctgcc aagtcagcat ttagatcaga tatagtctct
    18841 ctgtacttaa ccaccgcttc ctggagttct gctatttcat ttagtagttc ttcttcggcg
    18901 gcgtcccatt gagcattctg ttcctgtccc tcggccttca aggcctcata gctcctccct
    18961 agctcgacaa gcttggattg cgctgcgcta tagtcagcct ggacggcacg gagcgctgcc
    19021 tgggctgctt ccgcttccgc tcccgcagct gccaaccttt cctgtgcggc tgcgtgagcc
    19081 tcagctagtt cggcgagctc tgcgctgagc tcgtccatca acccaagtct ctgctgcagg
    19141 tcgggcagat cagccagttg cgcatcacga tctgcaagct gctgttgcgc ttcttcgagt
    19201 tgacgtcgcg cagctgcaac ctctgctcta gcggcggtta gcgcttcctc tttccccgcc
    19261 agctgttcgc ccaactctct ttctctgcca gtagcacttg ccgcggcagc ttcggcctcg
    19321 gcgagttttg cggccactct ttccgcctct gctctggcac tgtccgccaa ttctcctagt
    19381 tctcgttcct ttgctttagc cgcctccgca gccgcggctg ctgcggctcg tgcctctgcg
    19441 gctgcagccc tagcctcctc gagttcacgt gctgccctag cttgcgcagc cgctaatgcc
    19501 gcggcgagct cttcactctg acttttctgc tctttgagct tagcggacgc ttcagacgta
    19561 gcgttcctga ggacgtccac ttcctttctt aaggcagatt ctcgtttctc cgcggcttcc
    19621 ctcgcttcct taagttgcgt ggttaatgca gcctctgcgg ccgccgcagc ttccagaacc
    19681 tgagcttttg cttgctccgc tgcagcctct cgagagccta aactgtcctg taactcacgt
    19741 aattccatct gtaatcgttg ctgggcagca aggctgctgt ctagagccgc tcctcgttca
    19801 cgtaacagta tgctcccctt ctcattggcc tgcctttccg cggctaaagc ggccctcaac
    19861 tcactctctt ttgcctggga ttcttgctgt aatgctagga gttgagctac taattcagcc
    19921 tgtctttcct gagaggtcgc taggccagcc gcctgctcac gtgcaagctc ctcatatcgc
    19981 gctgtagtac ttcttagctc tgcttccctc gcagcagtct cctgttggag ggctagtacc
    20041 tgggcgacga gctcgccttg acgctcctgg gcgttggcaa ggctcgctgc ctgatcacgg
    20101 gctagttgtt cgaattgtgt cgctgtatcc tgcacttgag caagctgttg ctgcaaggca
    20161 ctctgtcgct ctgagccgtc acgacgtaaa ctatcaagct cggattgcag gcttgccctc
    20221 gcttcagccg cttcggcttc gacacgtgcc agcctctgag tcagctgttc ctctcgctct
    20281 gctgcacccc taagctgctg tgtcaaatcg gctaattgag cgccgaactc ttctgcagcc
    20341 tttcgctggc tcgcttgttc ggttgatatg tttgtgttta gttcccctat tcgtgaggag
    20401 tagtctgctt gcacggcctc caactgagca tttagttcat caattttatc ttcatagagc
    20461 ttgagagtgg cctcgtattg agctgatgtc gctgtaagac tctcctctag ctctcccaat
    20521 agggtcgctt gggcttgtct cgcggcctca agctcacctt ccaagagact aacatcttcc
    20581 agacgtcgac tttcagcgcc ttccaacgct gcctcaagct ctactactcg ggtgtcgtac
    20641 aatgttaaag tcgtttcgta ctgttggctg gcagccataa agttctcttg tatctgggcc
    20701 agcacttctt gctggccagt tcgtgttgaa gcaagtgcag cctccagagc tgaaacttcc
    20761 tcggatcgtg ccctttccgc agcctccaat tgtcgggtca actccgtaac acgactatcg
    20821 aaaagctgca gtgtcgcttc gtattgactg gaggcggccc cgaagttttc ttcaagttgg
    20881 ctcagaagag ccctactgtt cgcgttaatt gagttcgcct cagcgagttc tgccagtgta
    20941 ctctcataca tttgctttgt tgccgctaat tcactctgga gcgccgcggc agtcttagaa
    21001 gcaagtgtgt cagcagtagc agaagcgtca gcggcagcgg aggttcgggc gacagcgtcg
    21061 gccagctgag atcggaccgc ctgaagttct tgttttctct ccgcatctcg cgcagctgct
    21121 gcagcgagtc gctcttcaag ctctgccatc gcacgctctt tagctacaac tgcggccctt
    21181 gctgaagcca tctccgtcat agtagtctcc agctgagcgc tcacggactg aagttgtgcc
    21241 gtgagccttt gtaactcccc gtcagcagca agggctgctg ctgtggcccc acccgcagct
    21301 gccgcgggac gagctgctcc tgcaccagca gctgccgccg cggccgccgc cgccgctgca
    21361 ccggcagccg cctgacggcc tgccgcagca gacgcgccgg actgttggag atcagctatt
    21421 tgggccgtta acttttgttg gagctttctt agctcagttg tgttcacttg tactcctcct
    21481 ggagcggcac ctgctgccgg agggggcgga ggaggcgccg cagcctttgg cggcggggcc
    21541 gctgcggctg cggccggaac ggcgggctga agtggtggca gctgtgccgc ttccaactct
    21601 attcgggtag tgttatctgg ttggttccaa ggacatgaga acagcaaggc acgcggcgga
    21661 ggtgcgccgg tgcccggctg agctgcagcg gctgtcaggg ctccacgtaa cactctattt
    21721 ggacccagct cccactccat tcgagttccg tcacgcataa ttaacagttt tgcggcgact
    21781 tcggactcca gttcgagcct tgcctcagct gcccatcctc cgccggccac ggcagctaac
    21841 ttcagcgctc gtccggggtc ccattccccc agctcgggac atgatccaac caaaaagagg
    21901 acatccgtag ccgcggcggc tgcggcggcg gtactagaac tggggtgggg taaaggggcc
    21961 ggggggtctg aaggaacaac gaaacgacac aacgtaaaag cagaaggggt ggttgtaggc
    22021 ggactagaac tagaaggagg agccgcagcg gtacctctac tactggatgc ccccgcaccg
    22081 ttcatgctgg cttgcgcggt agtgaccccg cccccgtcag ctgaatcacc gccgcccgcg
    22141 gccgccgcga cagggagccc acgacctttc cctgccctcc ttggcgcacg acccccagca
    22201 ggacgcgcca gcccgtggcc cgcagagttt gaagaagaag aggaagatga ggaatacccg
    22261 cccccggagg cactccttga ccccgctggg aacccgctac atccagcagc agctgcagca
    22321 gaggcagcaa cagcagccgc ggcgggtgct ggacgaggga gaagaagtag tcctcccagc
    22381 gttactgtcc tggaccttga cgtccctaaa tgcccacatc caggggggga ccaggctaac
    22441 cttctggtac ctagcattct atgtcctagt agcaccgcgg atgctgaacg gcctggtacc
    22501 agtctgccgc aggcaggcct tcccggcaac catgcggtag acattgtatc gataattgta
    22561 aatgtaattg taatgttgtt tgttgtttgt tgttgttggt aattgttgta aaaatgagct
    22621 cttatactcg agcgtgtcct ctccaaatga aatgaacttc cttatataga ggaagggtct
    22681 tgcgaaggat agtgggattg tgcgtcatcc cttacgtcag tggagatgtc acatcaatcc
    22741 acttgctttg tagacgtggt tggaacctct tctttttcca cgatgctcct cgtgggtggg
    22801 ggtccatctt tgggaccact gtcggcagag agatcttgaa tgatagcctt tcctttatcg
    22861 caatgatggc atttgtagga gccaccttcc ttttctactg tcctttcgat gaagtgacag
    22921 atagctgggc aatggaatcc gaggaggttt cccgaaatta tcctttgttg aaaagtctca
    22981 atagcccttt gatcttctga gactgtatct ttgacatttt tggagtagac cagagtgtcg
    23041 tgctccacca tgttgacctc cttacgaatt cccatgggga gagaataaaa tatctttatt
    23101 ttcattacat ctgtgtgttg gttttttgtg tgaatcgata gtactaacat acgctctcca
    23161 tcaaaacaaa acgaaacaaa acaaactagc aaaataggct gtccccagtg caagtgcagg
    23221 tgccagaaca tttctctttc tagaatgtcg cggaacaaat tttaaaacta aatcctaaat
    23281 ttttctaatt ttgttgccaa tagtggatat gtgggccgta tagaaggaat ctattgaagg
    23341 cccaaaccca tactgacgag cccaaaggtt cgttttgcgt tttatgtttc ggttcgatgc
    23401 caacgccaca ttctgagcta ggcaaaaaac aaacgtgtct ttgaatagac tcctctcgtt
    23461 aacacatgca gcggctgcat ggtgacgcca ttaacacgtg gcctacaatt gcatgatgtc
    23521 tccattgaca cgtgacttct cgtctccttt cttaatatat ctaacaaaca ctcctacctc
    23581 ttccaaaata tatacacatc tttttgatca atctctcatt caaaatctca ttctctctag
    23641 taaacaagaa caaaaaaatg gcggatacag ctagaggaac ccatcacgat atcatcggca
    23701 gagatcagta cccgatgatg ggccgagatc gtgaccagta ccagatgtcc ggacgaggat
    23761 ctgactactc caagtctagg cagattgcta aagctgcaac tgctgtcaca gctggtggtt
    23821 ccctccttgt tctctccagc cttacccttg ttggaactgt catagctttg actgttgcaa
    23881 cacctctgct cgttatcttc agcccaatcc ttgtcccggc tctcatcaca gttgcactcc
    23941 tcatcaccgg ttttctttcc tctggagggt ttggcattgc cgctataacc gttttctctt
    24001 ggatttacaa gtaagcacac atttatcatc ttacttcata attttgtgca atatgtgcat
    24061 gcatgtgttg agccagtagc tttggatcaa tttttttggt cgaataacaa atgtaacaat
    24121 aagaaattgc aaattctagg gaacatttgg ttaactaaat acgaaatttg acctagctag
    24181 cttgaatgtg tctgtgtata tcatctatat aggtaaaatg cttggtatga tacctattga
    24241 ttgtgaatag gtacgcaacg ggagagcacc cacagggatc agacaagttg gacagtgcaa
    24301 ggatgaagtt gggaagcaaa gctcaggatc tgaaagacag agctcagtac tacggacagc
    24361 aacatactgg tggggaacat gaccgtgacc gtactcgtgg tggccagcac actactatga
    24421 gcgagctgat taaggagaac atgcacatga agctgtacat ggagggcacc gtgaacaacc
    24481 accacttcaa gtgcacatcc gagggcgaag gcaagcccta cgagggcacc cagaccatga
    24541 gaatcaaggt ggtcgagggc ggccctctcc ccttcgcctt cgacatcctg gctaccagct
    24601 tcatgtacgg cagcagaacc ttcatcaacc acacccaggg catccccgac ttctttaagc
    24661 agtccttccc tgagggcttc acatgggaga gagtcaccac atacgaagat gggggcgtgc
    24721 tgaccgctac ccaggacacc agcctccagg acggctgcct catctacaac gtcaagatca
    24781 gaggggtgaa cttcccatcc aacggccctg tgatgcagaa gaaaacactc ggctgggagg
    24841 ccaacaccga gatgctgtac cccgctgacg gcggcctgga aggcagaagc gacatggccc
    24901 tgaagctcgt gggcgggggc cacctgatct gcaacttcaa gaccacatac agatccaaga
    24961 aacccgctaa gaacctcaag atgcccggcg tctactatgt ggaccacaga ctggaaagaa
    25021 tcaaggaggc cgacaaagaa acctacgtcg agcagcacga ggtggctgtg gccagatact
    25081 gcgacctccc tagcaaactg gggcacaagt gagcttaccc cactgatgtc atcgtcatag
    25141 tccaataact ccaatgtcgg ggagttagtt tatgaggaat aaagtgttta gaatttgatc
    25201 agggggagat aataaaagcc gagtttgaat ctttttgtta taagtaatgt ttatgtgtgt
    25261 ttctatatgt tgtcaaatgg taccatgttt tttttcctct ctttttgtaa cttgcaagtg
    25321 ttgtgttgta ctttatttgg cttctttgta agttggtaac ggtggtctat atatggaaaa
    25381 ggtcttgttt tgttaaactt atgttagtta actggattcg tctttaacca caaaaagttt
    25441 tcaataagct acaaatttag acacgcaagc cgatgcagtc attagtacat atatttattg
    25501 caagtgatta catggcaacc caaacttcaa aaacagtagg ttgctccatt tagtcgctca
    25561 gagaggatgc acatgtgacc ga
//
